# Supplementary material for: Pyruvate kinase M2-mediated histone lactylation alters three-dimensional genomic architecture in polycystic ovary syndrome
Source: Signal Transduct Target Ther. 2025 Nov 19;10:376. doi: 10.1038/s41392-025-02468-5 (PMC12627565; doi:10.1038/s41392-025-02468-5)
Supplement: Supplementary file 2 — Supplementary Table 1-11 [file 41392_2025_2468_MOESM2_ESM.xlsx]

## Sheet: Legend
Supplementary Table List
Supplementary Table 1, The total number of differential proteins in GCs between Control and PCOS
Supplementary Table 2, Detection of heterogeneity and directional pleiotropy using MR-Egger regression and Cochran’s Q test
Supplementary Table 3, The differential expressed genes of RNA-seq data between nPKM2 and KO cells
Supplementary Table 4, The ratio of nPKM2 cell-specific loop anchors with or without histone lactylation and overlapped with histone lactylation differential peaks
Supplementary Table 5, The TEPP-46 rescued differential genes in the treated mice GCs
Supplementary Table 6, Characteristics of the patients in GCs proteomics study
Supplementary Table 7, Characteristics of the patients in GCs qPCR study
Supplementary Table 8, Characteristics of the patients in GCs RNA-seq study
Supplementary Table 9, Characteristics of the patients in GCs plasma UHPLC-MS study
Supplementary Table 10, The antibodies, chemicals, Cell lines and Organisms in this study
Supplementary Table 11, The primers, sgRNA and other sequences in this study

## Sheet: Supplementary Table 1
Supplementary Table 1. Differentially expressed (DE) proteins between PCOS and control
Protein accession	Gene name	P/C Ratio	P/C P value
A0MZ66	SHTN1	1.37101	0.033514
A2RRP1	NBAS	0.771877	0.0476513
A6NDG6	PGP	1.82733	8.76044e-06
A8MXV4	NUDT19	0.553986	0.0440081
O00116	AGPS	0.655755	0.0431686
O00244	ATOX1	2.10189	0.00236745
O00370	--	0.622952	0.0254003
O00442	RTCA	1.28245	0.0433525
O00487	PSMD14	1.4059	0.0199877
O14672	ADAM10	0.744672	0.0290657
O14678	ABCD4	0.413505	0.0113164
O14786	NRP1	0.70743	0.0211947
O14818	PSMA7	1.53276	0.000205949
O14939	PLD2	0.550686	0.0228258
O15091	KIAA0391	0.464368	0.0405325
O15228	GNPAT	0.655779	0.0469592
O15269	SPTLC1	0.744813	0.0480208
O15270	SPTLC2	0.646078	0.0309393
O43310	CTIF	1.30395	0.0213006
O43314	PPIP5K2	1.55243	0.0185621
O43447	PPIH	1.27381	0.035074
O43583	DENR	1.54559	0.0120655
O43598	DNPH1	1.68191	0.00210236
O43837	IDH3B	0.734847	0.03344
O60488	ACSL4	0.670954	0.0459362
O60826	CCDC22	1.42198	0.0256712
O75063	FAM20B	0.649629	0.0186831
O75122	CLASP2	1.65006	0.0275103
O75175	CNOT3	1.77932	0.0213015
O75179	ANKRD17	0.759087	0.0190281
O75251	NDUFS7	0.707729	0.0381224
O75347	TBCA	1.35751	0.0332237
O75431	MTX2	0.628487	0.0371951
O75691	UTP20	0.584269	0.0433308
O75718	CRTAP	0.748799	0.0153628
O75764	TCEA3	3.61097	0.0102584
O75976	CPD	0.602629	0.0304908
O76031	CLPX	0.616861	0.00926569
O94906	PRPF6	0.825198	0.0307205
O95336	PGLS	1.36235	0.0470979
O95373	IPO7	1.451	0.0166832
O95394	PGM3	1.48662	0.0204155
O95486	SEC24A	1.32156	0.0327261
O95870	ABHD16A	0.682597	0.0356741
O95983	MBD3	1.32947	0.019665
O95989	NUDT3	2.88505	0.00525562
O96011	PEX11B	0.701425	0.0266018
P00156	MT-CYB	0.673337	0.0353925
P00367	GLUD1	0.772934	0.0376657
P00492	HPRT1	1.57972	0.00268223
P02545	LMNA	0.779286	0.0370752
P03928	MT-ATP8	0.691199	0.0374094
P04075	ALDOA	1.35214	0.023519
P04181	OAT	0.57117	0.0134038
P05067	APP	0.751035	0.0132747
P06132	UROD	1.46324	0.0477523
P06454	PTMA	1.37958	0.0485719
P06753	TPM3	1.21543	0.0273338
P07900	HSP90AA1	1.34087	0.0339104
P08631	HCK	2.34843	0.0256451
P08758	ANXA5	1.43907	0.0498705
P09211	GSTP1	1.84665	0.000168413
P09455	RBP1	1.38803	0.0406213
P09493	TPM1	1.4574	0.0490099
P10109	FDX1	0.571251	0.0228439
P10620	MGST1	0.485581	0.0197382
P10646	TFPI	0.688812	0.0340993
P11182	DBT	0.410289	0.030226
P11310	ACADM	0.747837	0.00657923
P11441	UBL4A	1.56146	0.019299
P12111	COL6A3	0.621572	0.0330189
P12694	BCKDHA	0.724968	0.0146246
P13746	HLA-A	0.650193	0.0209909
P13987	CD59	0.717734	0.0187273
P14384	CPM	0.526486	0.00167146
P14618	PKM	1.32287	0.0354196
P15735	PHKG2	1.7842	0.000498708
P15924	DSP	2.39117	0.0463306
P16219	ACADS	0.688465	0.0167686
P16615	ATP2A2	0.683532	0.0210906
P18031	PTPN1	0.799267	0.0362804
P19367	HK1	0.770559	0.024948
P19883	FST	0.546862	0.0387368
P20936	RASA1	1.56026	0.0371999
P21926	CD9	0.608798	0.0327478
P22234	PAICS	1.31652	0.0434873
P22307	SCP2	0.713867	0.0394183
P22570	FDXR	0.640666	0.00449414
P22695	UQCRC2	0.627359	0.0277477
P22830	FECH	0.659028	0.0182565
P23458	JAK1	0.642723	0.0186636
P24534	EEF1B2	1.23112	0.0234339
P24539	ATP5PB	0.689333	0.0344947
P25325	MPST	1.22535	0.0476277
P26572	MGAT1	0.659523	0.0210686
P27708	CAD	1.28346	0.0190245
P28161	GSTM2	1.62188	0.0339843
P28288	ABCD3	0.577945	0.0039767
P30038	ALDH4A1	0.689587	0.0131352
P30040	ERP29	0.805552	0.0243717
P30041	PRDX6	1.37706	0.0498947
P30837	ALDH1B1	0.416818	0.014548
P31749	AKT1	1.5483	0.0490782
P31948	STIP1	1.30552	0.0195157
P32119	PRDX2	1.3847	0.0220058
P32322	PYCR1	0.563359	0.0438463
P32856	STX2	0.661365	0.0326616
P33241	LSP1	2.91155	0.0467337
P33897	ABCD1	0.57699	0.00931063
P34932	HSPA4	1.23006	0.0312461
P35232	PHB	0.673251	0.0468146
P35579	MYH9	1.53519	0.0190437
P35914	HMGCL	0.627812	0.0392673
P36542	ATP5F1C	0.630565	0.00855085
P36871	PGM1	1.5345	0.0382862
P39060	COL18A1	0.458957	0.00802717
P40123	CAP2	2.35856	0.0369049
P40227	CCT6A	1.34512	0.0462413
P41221	WNT5A	0.607574	0.0362428
P41223	BUD31	0.516563	0.022391
P42892	ECE1	0.664867	0.0333318
P43378	PTPN9	0.778602	0.0120541
P46937	YAP1	2.55575	0.0216352
P47755	CAPZA2	1.46204	0.0360122
P48723	HSPA13	0.693412	0.0140227
P49321	NASP	1.73084	0.0390711
P49411	TUFM	0.71557	0.0307704
P49773	HINT1	2.26864	0.00122478
P49903	SEPHS1	1.51393	0.0139439
P49914	MTHFS	1.62721	0.0291706
P50213	IDH3A	0.773977	0.0103321
P50452	SERPINB8	1.75964	0.0468845
P50579	METAP2	1.52383	0.0177252
P51659	HSD17B4	0.67477	0.049934
P51858	HDGF	1.91269	0.00566771
P52292	KPNA2	1.73529	0.0148513
P52306	RAP1GDS1	1.4662	0.0252936
P52815	MRPL12	0.716114	0.0252187
P53007	SLC25A1	0.626968	0.0221201
P53597	SUCLG1	0.72436	0.0220784
P53701	HCCS	0.628589	0.0337414
P54727	RAD23B	1.44553	0.00555424
P55268	LAMB2	0.811503	0.0245128
P55327	TPD52	1.35263	0.0495179
P55809	OXCT1	0.716506	0.030306
P55957	BID	1.51944	0.0399479
P56385	ATP5ME	0.522464	0.0250372
P60510	PPP4C	1.30977	0.0390209
P61421	ATP6V0D1	0.799727	0.03615
P62140	PPP1CB	1.49066	0.0444553
P68036	UBE2L3	1.62793	0.0112395
P69891	HBG1	0.374976	0.0102397
P69892	HBG2	0.236488	0.0349192
P82650	MRPS22	0.635772	0.0203577
P82909	MRPS36	0.710689	0.0493569
P82930	MRPS34	0.619468	0.0354748
P83111	LACTB	0.644942	0.0109698
P84022	SMAD3	1.44555	0.0341957
P98173	FAM3A	0.38559	0.047532
P98194	ATP2C1	0.637177	0.0286821
Q00059	TFAM	0.514121	0.0198583
Q01105	SET	1.37366	0.0133878
Q01484	ANK2	2.16304	0.0343416
Q02338	BDH1	0.571092	0.0106777
Q02790	FKBP4	1.32595	0.018445
Q03111	MLLT1	0.782471	0.0258344
Q03426	MVK	1.77486	0.00414674
Q03518	TAP1	0.700169	0.021924
Q03519	TAP2	0.698384	0.0116422
Q03701	CEBPZ	0.539461	0.0115549
Q04760	GLO1	1.69051	0.00824293
Q06187	BTK	1.81284	0.0460825
Q07666	KHDRBS1	1.48109	0.0186951
Q10713	PMPCA	0.728879	0.0290657
Q11206	ST3GAL4	0.739809	0.0168931
Q12772	SREBF2	0.72345	0.0312817
Q12788	TBL3	0.690029	0.0466381
Q12849	GRSF1	0.692955	0.0158167
Q13126	MTAP	1.77983	0.0240949
Q13232	NME3	0.707382	0.0413684
Q13438	OS9	0.628949	0.00857576
Q13443	ADAM9	0.72434	0.0335173
Q13573	SNW1	0.700078	0.0425552
Q13685	AAMP	1.33023	0.0388319
Q13867	BLMH	1.3631	0.0342999
Q13868	EXOSC2	1.41116	0.02773
Q14197	MRPL58	0.623203	0.0110967
Q14257	RCN2	0.652515	0.037297
Q14318	FKBP8	0.731242	0.0444145
Q14353	GAMT	1.70299	0.0158839
Q14449	GRB14	1.5537	0.0277265
Q14554	PDIA5	0.759606	0.0363438
Q14571	ITPR2	0.705016	0.0217659
Q14643	ITPR1	0.647713	0.0319382
Q14746	COG2	1.38342	0.00194535
Q14766	LTBP1	3.3587	0.034176
Q15005	SPCS2	0.668874	0.00722679
Q15113	PCOLCE	2.34857	0.0262105
Q15392	DHCR24	0.619161	0.0303113
Q15555	MAPRE2	2.89474	0.0119517
Q15631	TSN	1.44217	0.0140611
Q15742	NAB2	0.719216	0.0384113
Q15750	TAB1	1.36068	0.0258627
Q16186	ADRM1	1.50469	0.0435711
Q16512	PKN1	1.72236	0.0312731
Q16658	FSCN1	1.42527	0.0456792
Q16706	MAN2A1	0.653137	0.0488884
Q16762	TST	0.724693	0.0127226
Q2TAL8	QRICH1	2.00816	0.0154072
Q3KR37	GRAMD1B	0.67507	0.0363059
Q3LXA3	TKFC	1.36208	0.0111382
Q3ZCQ8	TIMM50	0.60024	0.00795643
Q53GQ0	HSD17B12	0.631167	0.0255245
Q53H12	AGK	0.620169	0.0274224
Q53LP3	SOWAHC	2.35258	0.00120145
Q5H8A4	PIGG	0.561898	0.0439312
Q5HYK3	COQ5	0.639979	0.0143114
Q5J8M3	EMC4	0.552419	0.0293587
Q5RI15	COX20	0.62458	0.0405179
Q5SNT2	TMEM201	0.653548	0.0241734
Q5SRE5	NUP188	0.587894	0.0160105
Q5SRI9	MANEA	0.632299	0.00783978
Q5ST30	VARS2	0.575021	0.0170339
Q5SWX8	ODR4	0.643335	0.00485993
Q5T160	RARS2	0.315687	0.0153223
Q5TDH0	DDI2	1.34115	0.0329489
Q5VW32	BROX	1.92959	0.0239199
Q6DD88	ATL3	0.679267	0.0482791
Q6KC79	NIPBL	0.738767	0.0461015
Q6NUM9	RETSAT	0.600649	0.0456435
Q6NUQ4	TMEM214	0.589444	0.0227806
Q6NXT6	TAPT1	0.672094	0.00763555
Q6P1J9	CDC73	1.36906	0.0146841
Q6P1M0	SLC27A4	0.659978	0.00282909
Q6P1N0	CC2D1A	1.43082	0.0094578
Q6P996	PDXDC1	1.37044	0.0495665
Q6PCB7	SLC27A1	0.626931	0.000287619
Q6PD74	AAGAB	1.38456	0.000780717
Q6SZW1	SARM1	0.771303	0.0082077
Q6UX53	METTL7B	0.581047	0.0243252
Q6XQN6	NAPRT	2.25418	0.0114829
Q6YN16	HSDL2	0.733665	0.0394513
Q6ZMI0	PPP1R21	1.443	0.0137232
Q6ZNB6	NFXL1	0.649622	0.0274905
Q6ZNJ1	NBEAL2	1.59545	0.0267325
Q6ZSS7	MFSD6	0.568059	0.0190613
Q70UQ0	IKBIP	0.684993	0.0146613
Q7L0Y3	TRMT10C	0.710347	0.00693882
Q7L2E3	DHX30	0.756526	0.0201097
Q7L3T8	PARS2	0.657675	0.0298309
Q7L5N7	LPCAT2	1.92412	0.0393481
Q7Z7M0	MEGF8	0.455862	0.0306705
Q86UL3	GPAT4	0.648468	0.037267
Q86Y39	NDUFA11	0.644774	0.0208678
Q8IVS2	MCAT	0.631156	0.0254821
Q8IXI1	RHOT2	0.59273	0.031189
Q8N122	RPTOR	1.53285	0.0412129
Q8N183	NDUFAF2	0.54811	0.0375154
Q8N1W1	ARHGEF28	1.35764	0.00538223
Q8N2K0	ABHD12	0.583138	0.0206382
Q8N357	SLC35F6	0.668901	0.0278539
Q8N4V1	MMGT1	0.556783	0.00467023
Q8N983	MRPL43	0.715658	0.0379473
Q8NBJ4	GOLM1	0.679672	0.0334343
Q8NBJ5	COLGALT1	0.757884	0.0247698
Q8NBJ7	SUMF2	0.698575	0.00510823
Q8NBS9	TXNDC5	0.769924	0.0393204
Q8NBU5	ATAD1	0.637653	0.0140964
Q8NBX0	SCCPDH	0.728839	0.0436695
Q8NCN5	PDPR	0.653755	0.0171087
Q8NFH3	NUP43	0.657635	0.0220826
Q8NFQ8	TOR1AIP2	0.722828	0.026997
Q8NFW8	CMAS	0.652002	0.002155
Q8NI36	WDR36	0.718247	0.0175442
Q8TCS8	PNPT1	0.645739	0.016967
Q8TD22	SFXN5	0.569545	0.010923
Q8TDY2	RB1CC1	0.477352	0.00621579
Q8WU90	ZC3H15	1.49409	0.0221638
Q8WVC6	DCAKD	0.73672	0.0053906
Q8WVT3	TRAPPC12	1.69593	0.0282923
Q8WVX9	FAR1	0.571609	0.00889616
Q8WX92	NELFB	1.46726	0.0430206
Q8WYP5	AHCTF1	0.666082	0.0187501
Q8WZA0	LZIC	1.96136	0.0145067
Q8WZA1	POMGNT1	0.637785	0.0178642
Q92506	HSD17B8	0.717959	0.0132183
Q92599	SEPT8	1.42107	0.0152956
Q92600	CNOT9	1.21771	0.00457864
Q92783	STAM	1.82837	0.0240814
Q92896	GLG1	0.750841	0.0382385
Q92905	COPS5	1.71301	0.00377914
Q92947	GCDH	0.569881	0.00584308
Q969E4	TCEAL3	1.78516	0.0141673
Q969N2	PIGT	0.624472	0.0165676
Q969P0	IGSF8	0.702255	0.0117288
Q96A33	CCDC47	0.627829	0.00765628
Q96AE7	TTC17	0.535893	0.0160675
Q96B54	ZNF428	1.85685	0.00575704
Q96BR5	COA7	0.567422	0.007005
Q96CB9	NSUN4	0.738967	0.0122268
Q96CU9	FOXRED1	0.74475	0.0287923
Q96EK9	KTI12	1.37464	0.0132959
Q96EL3	MRPL53	0.58975	0.048724
Q96ER9	CCDC51	0.590037	0.0216758
Q96HS1	PGAM5	0.692053	0.0395469
Q96I51	RCC1L	0.702792	0.0327074
Q96IG2	FBXL20	0.728698	0.0399076
Q96IJ6	GMPPA	1.43381	0.0124635
Q96JJ7	TMX3	0.697129	0.00935888
Q96K37	SLC35E1	0.581777	0.0154841
Q96KA5	CLPTM1L	0.749345	0.0338554
Q96LW7	CARD19	0.546807	0.0110568
Q96PC5	MIA2	0.710026	0.0494779
Q96RS6	NUDCD1	1.46567	0.0402195
Q96S19	METTL26	1.55744	0.0354704
Q96SK2	TMEM209	0.50232	0.0251574
Q96TA2	YME1L1	0.564612	0.00782646
Q99439	CNN2	1.85978	0.0193004
Q99442	SEC62	0.642457	0.00427778
Q99471	PFDN5	1.40884	0.0410729
Q99567	NUP88	0.633414	0.0357019
Q99615	DNAJC7	1.26859	0.0333345
Q99720	SIGMAR1	0.749192	0.0310097
Q9BRK5	SDF4	0.661408	0.0176239
Q9BT22	ALG1	0.685327	0.0251783
Q9BTU6	PI4K2A	0.736358	0.0356317
Q9BTX1	NDC1	0.618953	0.0417199
Q9BUJ2	HNRNPUL1	1.21587	0.00832312
Q9BUP3	HTATIP2	0.754728	0.00711082
Q9BV38	WDR18	0.666601	0.0294124
Q9BVP2	GNL3	0.585263	0.00334733
Q9BX68	HINT2	0.408443	0.0292505
Q9BXJ8	TMEM120A	0.758724	0.00360669
Q9BYD2	MRPL9	0.652315	0.0189482
Q9BYD6	MRPL1	0.640192	0.0403766
Q9BYF1	ACE2	0.432374	0.00969414
Q9BYN0	SRXN1	1.53295	0.0125105
Q9BZM4	ULBP3	0.605546	0.00562779
Q9C037	TRIM4	0.52038	0.0121151
Q9GZP4	PITHD1	1.66131	0.0113185
Q9GZS3	WDR61	1.37098	0.0112478
Q9GZT8	NIF3L1	1.39772	0.0140588
Q9H061	TMEM126A	0.618378	0.0345074
Q9H078	CLPB	0.648127	0.0359841
Q9H089	LSG1	0.811936	0.0376548
Q9H0A0	NAT10	0.714795	0.00877269
Q9H0C8	ILKAP	1.42747	0.0129066
Q9H0U3	MAGT1	0.725963	0.00676405
Q9H0W9	C11orf54	1.78686	0.0330475
Q9H1K1	ISCU	0.675536	0.0292269
Q9H2D6	TRIOBP	1.27889	0.0344615
Q9H2W6	MRPL46	0.657206	0.0231718
Q9H4A5	GOLPH3L	1.73506	0.0109479
Q9H5Q4	TFB2M	0.469742	0.0124174
Q9H6R4	NOL6	0.712835	0.0198765
Q9H845	ACAD9	0.764036	0.0224649
Q9HB71	CACYBP	1.35405	0.0409067
Q9HBF4	ZFYVE1	0.772127	0.0440505
Q9HC77	CENPJ	0.696332	0.029507
Q9HD34	LYRM4	0.693833	0.0154555
Q9NP92	MRPS30	0.785742	0.0157918
Q9NPL8	TIMMDC1	0.548059	0.0405187
Q9NQP4	PFDN4	1.54499	0.00728348
Q9NR28	DIABLO	0.819313	0.00504128
Q9NR30	DDX21	0.725631	0.0193923
Q9NRP2	CMC2	0.74443	0.0329152
Q9NRR5	UBQLN4	1.30605	0.0461675
Q9NRZ7	AGPAT3	0.687147	0.0225709
Q9NT62	ATG3	1.64556	0.0111591
Q9NUB1	ACSS1	0.598931	0.00238019
Q9NUD5	ZCCHC3	1.46638	0.0333024
Q9NUQ2	AGPAT5	0.54024	0.00883118
Q9NVE7	PANK4	1.31818	0.0144459
Q9NVH0	EXD2	0.591408	0.0200225
Q9NVV4	MTPAP	0.594325	0.0467986
Q9NWU1	OXSM	0.695069	0.0112643
Q9NWU2	GID8	1.5487	0.029638
Q9NX14	NDUFB11	2.2312	0.0234456
Q9NX20	MRPL16	0.474231	0.035167
Q9NXV6	CDKN2AIP	1.73582	0.024605
Q9NXW2	DNAJB12	0.721442	0.0199973
Q9NYK5	MRPL39	0.608231	0.0362666
Q9NYL4	FKBP11	0.5458	0.0288428
Q9NYU1	UGGT2	0.612617	0.000254621
Q9NZ01	TECR	0.753426	0.020211
Q9NZL4	HSPBP1	1.4872	0.00185045
Q9NZM1	MYOF	0.485106	0.0345137
Q9P032	NDUFAF4	0.579066	0.0343751
Q9P265	DIP2B	2.14893	0.0139775
Q9P2C4	TMEM181	0.494542	0.0276829
Q9P2N4	ADAMTS9	0.613004	0.0471189
Q9UBV2	SEL1L	0.690989	0.0312464
Q9UDR5	AASS	0.685362	0.0283679
Q9UDW1	UQCR10	0.630047	0.0320476
Q9UH62	ARMCX3	0.608642	0.0222328
Q9UHD1	CHORDC1	1.48754	0.012354
Q9UHQ9	CYB5R1	0.791413	0.0349632
Q9UHY1	NRBP1	2.35856	0.00914892
Q9UJ41	RABGEF1	1.4348	0.0350532
Q9UJJ9	GNPTG	0.778424	0.0362498
Q9UJU6	DBNL	1.4274	0.0431075
Q9UKG1	APPL1	1.34273	0.0448191
Q9UKL0	RCOR1	0.732556	0.0450589
Q9UKU7	ACAD8	0.647132	0.00747568
Q9UL03	INTS6	0.798572	0.0232655
Q9UMS0	NFU1	0.707256	0.0188581
Q9UNZ2	NSFL1C	1.4748	0.0354099
Q9UP95	SLC12A4	0.757691	0.0196688
Q9Y259	CHKB	2.00506	0.000274386
Q9Y265	RUVBL1	1.46281	0.0425378
Q9Y291	MRPS33	0.555427	0.0091101
Q9Y295	DRG1	1.3153	0.0136436
Q9Y2G8	DNAJC16	0.653161	0.034274
Q9Y2R9	MRPS7	0.648837	0.00684658
Q9Y2S7	POLDIP2	0.639245	0.0191657
Q9Y305	ACOT9	0.729673	0.0282578
Q9Y315	DERA	1.28922	0.0324288
Q9Y3D9	MRPS23	0.72295	0.014086
Q9Y3P9	RABGAP1	1.3615	0.0158196
Q9Y3T9	NOC2L	0.357532	0.00737248
Q9Y4P3	TBL2	0.67452	0.00855497
Q9Y4W6	AFG3L2	0.669992	0.0231012
Q9Y5J7	TIMM9	0.617275	0.0336119
Q9Y5L4	TIMM13	0.691145	0.0498098
Q9Y5M8	SRPRB	0.740915	0.0160532
Q9Y673	ALG5	0.713813	0.0453827
Q9Y676	MRPS18B	0.716504	0.0432037
Q9Y697	NFS1	0.608192	0.00767691
Q9Y6G5	COMMD10	1.53373	0.0080897
Q9Y6I9	TEX264	0.67406	0.00402583

## Sheet: Supplementary Table 2
Supplementary Table 2. Detection of heterogeneity and directional pleiotropy using MR-Egger regression and Cochran’s Q test
Exposure	Outcome	MR-Egger Regression			Cochran’s Q test		MR-PRESSO P
		Intercept	SE	P	PMR-Egger	PIVW
PKM2	PCOS	0.03	0.16	0.87	0.76	0.93	0.53
TPI1		0.02	0.59	0.7	0.92	0.95	0.96
FBP1		-0.02	0.08	0.8	0.12	0.16	0.4
Q, Cochran’s heterogeneity statistic. PKM2, pyruvate kinase isozyme typeM2; TPI1, triosephosphate isomerase 1; FBP1, fructose 1,6-bisphosphatase 1; PCOS, polycystic ovary syndrome; IVW, inverse variance weighted; SE, standard error; MR, Mendelian randomization; MR-PRESSO, Mendelian randomization pleiotropy residual sum and outlier. P-value > 0.05 suggested no heterogeneity or directional pleiotro…

## Sheet: Supplementary Table 3
Supplementary Table 3.The differential expressed genes of RNA-seq data between nPKM2 and KO cells
Gene_id	Gene_name	TPM_sum	p-Value	FDR	Fold Changes	Regulated
ENSG00000006606	CCL26	67.27	7.85346e-05	0.00802015	12.3818	up
ENSG00000007255	TRAPPC6A	94.21	0.000634656	0.0321986	7.82035	up
ENSG00000007516	BAIAP3	5.92	0.000174996	0.0131905	11.7555	up
ENSG00000008118	CAMK1G	14.95	0.00049904	0.0279127	6.20604	up
ENSG00000008517	IL32	254.78	1.99522e-06	0.000831112	7.96731	up
ENSG00000010310	GIPR	3.19	2.74852e-05	0.00413035	38.064	up
ENSG00000012124	CD22	5.62	0.00117722	0.0457079	39.9556	up
ENSG00000012223	LTF	17.46	4.75312e-06	0.00131995	47.6221	up
ENSG00000012822	CALCOCO1	149.43	0.000346387	0.0214514	3.16923	up
ENSG00000018625	ATP1A2	1.99	0.000498589	0.0279127	21.769	up
ENSG00000023445	BIRC3	16.2	1.53513e-05	0.00289281	6.49569	up
ENSG00000036672	USP2	12.06	0.000115571	0.0101059	5.8035	up
ENSG00000049249	TNFRSF9	1.96	8.16368e-05	0.00823076	37.5117	up
ENSG00000052802	MSMO1	798.37	0.000626116	0.0319703	11.869	up
ENSG00000063180	CA11	50.56	2.71805e-05	0.00413035	7.25452	up
ENSG00000063438	AHRR	1.54	0.000741518	0.0358126	29.4245	up
ENSG00000067225	PKM2	7072.5	2.08844e-05	0.00363274	6.39365	up
ENSG00000080031	PTPRH	47.03	0.0010541	0.0432264	3.5139	up
ENSG00000085662	AKR1B1	4121.04	3.90963e-05	0.00507258	4.66997	up
ENSG00000086730	LAT2	50.97	0.000636833	0.0322059	4.82307	up
ENSG00000087076	HSD17B14	3.63	0.000323498	0.0205649	114.605	up
ENSG00000088726	TMEM40	43.71	1.21663e-06	0.000566413	15.0419	up
ENSG00000090339	ICAM1	7.84	3.61342e-09	8.67034e-06	46.65	up
ENSG00000090661	CERS4	5.17	0.000864272	0.0388652	12.1805	up
ENSG00000095370	SH2D3C	1.2	0.000101025	0.00951862	131.474	up
ENSG00000100024	UPB1	1.48	0.000113193	0.0101059	196.586	up
ENSG00000100600	LGMN	312.1	2.91134e-05	0.00425411	4.09722	up
ENSG00000101210	EEF1A2	9.3	9.96488e-09	1.7526e-05	869.956	up
ENSG00000101605	MYOM1	1.5	1.47401e-05	0.00283067	168.003	up
ENSG00000103089	FA2H	3.55	0.00079705	0.037436	23.3191	up
ENSG00000103145	HCFC1R1	351.2	0.000989073	0.0419733	5.75309	up
ENSG00000103154	NECAB2	2.37	0.000571809	0.0307863	28.0942	up
ENSG00000103316	CRYM	13.53	2.73761e-05	0.00413035	25.9786	up
ENSG00000104833	TUBB4A	37.38	0.00100247	0.0423994	3.61963	up
ENSG00000104856	RELB	77.03	3.48805e-05	0.00480108	4.53933	up
ENSG00000104951	IL4I1	1	0.000917585	0.0401322	72.1552	up
ENSG00000105289	TJP3	5.14	9.54772e-06	0.002184	185.181	up
ENSG00000105290	APLP1	323.98	0.000583549	0.0309966	3.06817	up
ENSG00000105376	ICAM5	8.99	0.00100881	0.0423994	8.61377	up
ENSG00000105499	PLA2G4C	57.07	6.9253e-11	2.19241e-07	27.5714	up
ENSG00000105613	MAST1	40.82	0.000295103	0.0190661	6.36136	up
ENSG00000106537	TSPAN13	40.27	8.69279e-05	0.00854647	6.93155	up
ENSG00000108244	KRT23	2.47	2.37912e-05	0.00385123	170.713	up
ENSG00000108370	RGS9	35.32	0.000238161	0.0163707	5.12935	up
ENSG00000108551	RASD1	19.68	0.000820554	0.0379681	7.8272	up
ENSG00000109072	VTN	68.08	1.61742e-06	0.000731489	7.01297	up
ENSG00000109625	CPZ	13.73	1.48427e-05	0.00283067	17.4563	up
ENSG00000109846	CRYAB	146.51	5.43477e-11	2.19241e-07	14.3436	up
ENSG00000110628	SLC22A18	63.62	0.000387393	0.0232275	3.82191	up
ENSG00000110799	VWF	4.52	0.000120412	0.010345	8.49156	up
ENSG00000113504	SLC12A7	3.16	2.31822e-05	0.00385123	123.585	up
ENSG00000115009	CCL20	26.93	6.06442e-11	2.19241e-07	762.595	up
ENSG00000116661	FBXO2	5.12	0.000523995	0.0289001	27.5315	up
ENSG00000119899	SLC17A5	110.77	0.000486543	0.0275741	3.53518	up
ENSG00000120949	TNFRSF8	3.6	0.000190429	0.01402	13.1874	up
ENSG00000124466	LYPD3	10.73	2.90913e-07	0.000230243	38.9585	up
ENSG00000124743	KLHL31	4.13	0.000817245	0.037936	8.91842	up
ENSG00000125531	FNDC11	1.14	0.000136852	0.0111662	126.127	up
ENSG00000125804	FAM182A	1.18	0.00115837	0.0457079	94.4948	up
ENSG00000126709	IFI6	700.98	2.98195e-08	3.66896e-05	10.2419	up
ENSG00000128242	GAL3ST1	19.51	2.79105e-08	3.66896e-05	108.78	up
ENSG00000128510	CPA4	2940.96	5.66928e-07	0.000320497	7.24478	up
ENSG00000129946	SHC2	1.42	0.000374625	0.0225473	105.982	up
ENSG00000130066	SAT1	2281.64	4.82062e-05	0.00582485	9.96439	up
ENSG00000130203	APOE	32.69	0.000447521	0.0260398	7.79015	up
ENSG00000130303	BST2	33.87	1.55817e-05	0.00290167	12.9515	up
ENSG00000130513	GDF15	1130.67	2.46224e-08	3.66896e-05	11.8498	up
ENSG00000130751	NPAS1	54.75	0.000693463	0.0341957	6.32227	up
ENSG00000131386	GALNT15	8.86	0.000218831	0.015395	10.8009	up
ENSG00000131737	KRT34	181.55	1.99313e-06	0.000831112	5.92346	up
ENSG00000132026	RTBDN	4.33	0.000582005	0.0309966	21.4108	up
ENSG00000132471	WBP2	433.04	0.000888982	0.0395272	3.32993	up
ENSG00000132718	SYT11	7.24	0.000469185	0.0268113	4.62885	up
ENSG00000132879	FBXO44	41.83	0.00117587	0.0457079	3.62558	up
ENSG00000133135	RNF128	2.83	0.000110981	0.0101059	21.0523	up
ENSG00000133169	BEX1	11.03	0.000621132	0.0319132	18.1202	up
ENSG00000133665	DYDC2	1.12	0.000649769	0.0325481	69.9295	up
ENSG00000134202	GSTM3	295.2	0.000711443	0.0347575	5.25578	up
ENSG00000135114	OASL	9.38	5.94621e-05	0.00662835	22.567	up
ENSG00000135424	ITGA7	53.28	0.000130757	0.0108935	4.37306	up
ENSG00000136689	IL1RN	7.51	3.54673e-05	0.00483976	89.1257	up
ENSG00000136960	ENPP2	26.26	0.000181913	0.0135825	4.79899	up
ENSG00000137331	IER3	679.53	0.000426139	0.0249828	4.17141	up
ENSG00000138100	TRIM54	1.44	0.000832328	0.0379681	105.667	up
ENSG00000138131	LOXL4	73.2	3.3664e-08	3.80619e-05	32.7797	up
ENSG00000138378	STAT4	8.06	5.63411e-05	0.00642854	13.3847	up
ENSG00000138646	HERC5	8.74	2.7436e-05	0.00413035	14.2533	up
ENSG00000139112	GABARAPL1	50.81	0.000534429	0.0292838	4.80831	up
ENSG00000140450	ARRDC4	92.14	0.000369985	0.0224387	4.90666	up
ENSG00000140459	CYP11A1	10.2	3.01323e-08	3.66896e-05	73.5162	up
ENSG00000140511	HAPLN3	6.17	0.000705165	0.0346648	10.7457	up
ENSG00000142235	LMTK3	3.77	1.20288e-05	0.00244108	61.2223	up
ENSG00000142619	PADI3	3.62	9.86136e-05	0.00946033	13.783	up
ENSG00000143110	C1orf162	7.12	0.000852192	0.038541	15.2922	up
ENSG00000143382	ADAMTSL4	162.79	5.43985e-06	0.00136678	14.1108	up
ENSG00000143839	REN	4.46	0.000512563	0.0285682	25.1046	up
ENSG00000144481	TRPM8	2.17	3.39643e-06	0.00111281	222.046	up
ENSG00000145945	FAM50B	7.1	0.000783792	0.0371456	7.84187	up
ENSG00000148344	PTGES	5.33	0.000799378	0.037436	10.3639	up
ENSG00000148677	ANKRD1	562.45	1.81121e-05	0.00325791	6.83844	up
ENSG00000148795	CYP17A1	1.17	0.00105742	0.0432503	71.9906	up
ENSG00000149798	CDC42EP2	40.58	2.30575e-05	0.00385123	5.59913	up
ENSG00000149809	TM7SF2	34.94	1.03808e-05	0.00227931	6.55114	up
ENSG00000152463	OLAH	5.77	0.000318587	0.0203343	70.8484	up
ENSG00000155367	PPM1J	11.45	0.000194318	0.0141744	24.0865	up
ENSG00000156427	FGF18	2.32	0.000796678	0.037436	44.9366	up
ENSG00000156453	PCDH1	7.52	3.44481e-06	0.00111281	13.2802	up
ENSG00000157601	MX1	31.86	0.000520275	0.0287952	5.41097	up
ENSG00000158373	HIST1H2BD	42.94	0.000959205	0.0413713	8.7177	up
ENSG00000158825	CDA	23.95	4.46194e-05	0.00551782	10.7389	up
ENSG00000158828	PINK1	451.29	3.73915e-05	0.00500487	4.26824	up
ENSG00000159348	CYB5R1	256.19	0.000639826	0.0322542	3.05777	up
ENSG00000160282	FTCD	5.58	0.000150318	0.0117791	103.311	up
ENSG00000160471	COX6B2	3.23	0.000396791	0.02357	20.0955	up
ENSG00000160683	CXCR5	9.85	2.54562e-05	0.00402947	2358.28	up
ENSG00000160862	AZGP1	5.82	2.3636e-05	0.00385123	219.99	up
ENSG00000162552	WNT4	1.05	0.000191519	0.014035	210.553	up
ENSG00000163283	ALPP	8.11	8.93715e-08	7.85923e-05	35.0616	up
ENSG00000163328	GPR155	18.44	0.00129119	0.0488954	3.24258	up
ENSG00000163346	PBXIP1	92.95	0.00118487	0.0457079	3.14478	up
ENSG00000163347	CLDN1	121.12	1.14816e-05	0.00242324	7.66699	up
ENSG00000163536	SERPINI1	5.95	3.39276e-05	0.00471088	313.562	up
ENSG00000163606	CD200R1	1.1	0.000127843	0.010764	130.434	up
ENSG00000163794	UCN	20.29	0.00108923	0.0436076	10.7425	up
ENSG00000163898	LIPH	29.7	0.000238906	0.0163707	3.86705	up
ENSG00000163993	S100P	14.19	0.000459546	0.026548	28.4806	up
ENSG00000163995	ABLIM2	5.74	0.000449104	0.0260398	10.3882	up
ENSG00000164039	BDH2	167.88	0.00109095	0.0436076	3.77706	up
ENSG00000164535	DAGLB	177.42	0.00127537	0.0484119	2.66892	up
ENSG00000164938	TP53INP1	24.87	0.000914477	0.0401322	3.37096	up
ENSG00000165272	AQP3	16.7	4.15562e-07	0.000276307	21.7123	up
ENSG00000165312	OTUD1	161.67	0.00124183	0.0473662	6.90548	up
ENSG00000165949	IFI27	817.43	4.8495e-09	9.59534e-06	20.6493	up
ENSG00000166145	SPINT1	3.88	7.48667e-05	0.00779648	34.969	up
ENSG00000166278	C2	6.47	0.00065412	0.0326626	20.0118	up
ENSG00000166317	SYNPO2L	6.45	5.48704e-13	4.34272e-09	1215.81	up
ENSG00000166396	SERPINB7	104.85	5.35828e-07	0.000314134	5.88153	up
ENSG00000166473	PKD1L2	4.81	0.000618167	0.0318729	12.5282	up
ENSG00000166816	LDHD	7.11	0.000115981	0.0101059	16.0238	up
ENSG00000166922	SCG5	82.55	0.000199316	0.0144063	5.01437	up
ENSG00000167644	C19orf33	94.09	0.000752257	0.0359742	6.61706	up
ENSG00000167992	VWCE	1.48	0.00111264	0.0442511	17.4331	up
ENSG00000168427	KLHL30	1.2	0.00061475	0.0318729	173.919	up
ENSG00000168453	HR	1.89	1.43421e-05	0.00280273	218.567	up
ENSG00000168477	TNXB	1	0.000120907	0.010345	34.5934	up
ENSG00000168679	SLC16A4	11.53	0.000136168	0.0111662	12.2977	up
ENSG00000168811	IL12A	43.77	0.000534652	0.0292838	6.5123	up
ENSG00000169067	ACTBL2	6.82	4.18939e-07	0.000276307	57.7387	up
ENSG00000169242	EFNA1	8.22	2.90814e-05	0.00425411	17.7629	up
ENSG00000169372	CRADD	219.01	0.000743043	0.0358126	4.68122	up
ENSG00000169429	CXCL8	896.89	3.83425e-09	8.67034e-06	8.01142	up
ENSG00000169548	ZNF280A	32.57	0.000172373	0.013055	4.54056	up
ENSG00000169903	TM4SF4	17.43	0.00121798	0.0465685	14.4648	up
ENSG00000170190	SLC16A5	1.1	0.000291271	0.0189101	91.7285	up
ENSG00000170442	KRT86	116.28	0.00127097	0.0483611	6.6856	up
ENSG00000171236	LRG1	1.8	0.000291271	0.0189101	91.7285	up
ENSG00000171360	KRT38	3.36	0.000567332	0.0306592	44.2766	up
ENSG00000172346	CSDC2	22.84	0.000135329	0.0111568	5.63932	up
ENSG00000172399	MYOZ2	10.28	0.000142327	0.011436	37.5829	up
ENSG00000172889	EGFL7	116.03	0.00107585	0.0435504	3.98832	up
ENSG00000173227	SYT12	7.52	0.00107874	0.0435504	5.90479	up
ENSG00000173237	C11orf86	7.76	0.000114103	0.0101059	63.2925	up
ENSG00000173801	JUP	44.41	0.000751692	0.0359742	3.14605	up
ENSG00000173805	HAP1	1.06	0.000146264	0.0116342	35.6518	up
ENSG00000173846	PLK3	160.31	0.000917799	0.0401322	3.06729	up
ENSG00000174567	GOLT1A	3	0.000229748	0.0160206	95.59	up
ENSG00000175084	DES	3.55	6.9523e-05	0.00733653	58.9208	up
ENSG00000175482	POLD4	425.2	0.00117983	0.0457079	3.25951	up
ENSG00000175664	TEX26	2.21	0.00116753	0.0457079	86.5536	up
ENSG00000175779	C15orf53	1.01	0.00107582	0.0435504	98.8118	up
ENSG00000177363	LRRN4CL	29.38	1.1023e-05	0.00235787	6.29901	up
ENSG00000177675	CD163L1	34.95	3.11656e-06	0.00107243	9.61082	up
ENSG00000178038	ALS2CL	35.11	6.49567e-05	0.00699456	3.97327	up
ENSG00000178773	CPNE7	5.39	0.000166708	0.0128098	43.2192	up
ENSG00000179163	FUCA1	119.9	0.00117096	0.0457079	3.40347	up
ENSG00000179292	TMEM151A	16.1	4.07353e-05	0.00519999	12.21	up
ENSG00000179862	CITED4	25.94	0.00121677	0.0465685	5.44975	up
ENSG00000180448	ARHGAP45	67.58	0.00114035	0.0451264	3.09351	up
ENSG00000180573	HIST1H2AC	62.16	7.9586e-05	0.00807542	4.27597	up
ENSG00000181444	ZNF467	1.08	0.000374625	0.0225473	105.982	up
ENSG00000181513	ACBD4	37.21	0.00103196	0.0425469	4.17682	up
ENSG00000181652	ATG9B	15.06	0.000518996	0.0287952	40.2442	up
ENSG00000182759	MAFA	1.23	8.41722e-05	0.00832727	133.819	up
ENSG00000183114	FAM43B	4.81	5.57964e-05	0.00642854	16.6447	up
ENSG00000183248	PRR36	3.3	0.000268271	0.0181472	15.1305	up
ENSG00000184502	GAST	13.11	0.000170041	0.0130028	126.719	up
ENSG00000184564	SLITRK6	1.64	0.000552088	0.0300309	25.5297	up
ENSG00000185291	IL3RA	1.55	0.000744351	0.0358126	72.5803	up
ENSG00000185519	FAM131C	26.73	0.000622981	0.0319132	6.12825	up
ENSG00000185988	PLK5	1.32	0.000237805	0.0163707	118.442	up
ENSG00000186300	ZNF555	14.91	0.000878144	0.039266	4.7006	up
ENSG00000186567	CEACAM19	47.17	2.14334e-06	0.000861542	7.06656	up
ENSG00000186847	KRT14	3.73	0.000116835	0.0101059	170.198	up
ENSG00000187017	ESPN	1.58	3.85643e-05	0.00507258	148.626	up
ENSG00000187140	FOXD3	2.7	5.52318e-05	0.00642841	49.755	up
ENSG00000187550	SBK2	6.1	2.74744e-06	0.00101721	229.919	up
ENSG00000187608	ISG15	715.97	0.000970946	0.0415381	3.45912	up
ENSG00000188372	ZP3	11.18	0.000346931	0.0214514	42.7386	up
ENSG00000188581	KRTAP1-1	5.83	0.000185882	0.0137492	34.61	up
ENSG00000188747	NOXA1	10.92	0.000332128	0.0209453	10.6829	up
ENSG00000189221	MAOA	32.47	0.000111824	0.0101059	4.88129	up
ENSG00000189320	FAM180A	2.02	0.000176699	0.0132558	111.853	up
ENSG00000189367	KIAA0408	4.58	0.00060583	0.0317539	12.4645	up
ENSG00000196684	HSH2D	2.11	0.000270005	0.0181868	100.759	up
ENSG00000197181	PIWIL2	2.87	0.000123408	0.0104461	17.4608	up
ENSG00000197580	BCO2	8.15	0.000283761	0.0188725	15.2833	up
ENSG00000197632	SERPINB2	117.09	7.43607e-07	0.00036783	118.093	up
ENSG00000198417	MT1F	33.22	0.000488709	0.0275741	15.9868	up
ENSG00000198832	SELENOM	960.16	0.000113276	0.0101059	4.71321	up
ENSG00000204055	AL158151.1	3.11	0.000393508	0.0235051	62.7627	up
ENSG00000204421	LY6G6C	2.15	0.000567512	0.0306592	73.3975	up
ENSG00000212710	CTAGE1	1.14	5.7205e-05	0.00646784	143.886	up
ENSG00000212724	KRTAP2-3	154.85	0.000325208	0.0205909	10.5193	up
ENSG00000213030	CGB8	7.58	0.00129595	0.0489585	200.084	up
ENSG00000216490	IFI30	96.51	3.16666e-05	0.00451578	5.49987	up
ENSG00000216588	IGSF23	33.72	4.82011e-07	0.000293452	63.2952	up
ENSG00000221852	KRTAP1-5	29.03	1.74581e-06	0.000767622	21.4073	up
ENSG00000222019	URAHP	1.95	0.000104282	0.00970984	111.028	up
ENSG00000223638	RFPL4A	15.27	6.17018e-07	0.000325559	44.8051	up
ENSG00000224081	SLC44A3-AS1	10.43	4.3661e-05	0.005485	13.1864	up
ENSG00000225383	SFTA1P	585.61	0.00035062	0.0215115	5.73836	up
ENSG00000225899	FRG2B	1.13	0.00100665	0.0423994	64.8792	up
ENSG00000226964	RHEBP2	6.6	0.000105444	0.00976062	110.178	up
ENSG00000228288	PCAT6	11.02	0.000805767	0.0376238	27.6404	up
ENSG00000229951	FLJ31356	2.01	6.19096e-05	0.00676887	309.344	up
ENSG00000233581	AC069155.1	4.04	0.00119701	0.0459891	61.0224	up
ENSG00000235314	LINC00957	2.22	0.000577271	0.0309272	14.4873	up
ENSG00000235385	LINC02154	295.76	2.76592e-05	0.00413035	5.26442	up
ENSG00000236453	AC003092.1	4.94	0.000942658	0.0407687	98.0228	up
ENSG00000239557	AC092045.1	1.59	0.000978909	0.0417659	85.3742	up
ENSG00000240069	GPAA1P1	7.85	1.70989e-05	0.00311102	293.867	up
ENSG00000240224	UGT1A5	2.23	0.000905425	0.0399219	268.326	up
ENSG00000241186	TDGF1	9.47	0.00132255	0.0498442	5.56123	up
ENSG00000243566	UPK3B	4.55	0.000730584	0.0355828	9.36977	up
ENSG00000243742	RPLP0P2	10.2	0.000589718	0.031188	22.5518	up
ENSG00000244122	UGT1A7	2.37	7.83532e-05	0.00802015	274.802	up
ENSG00000244219	TMEM225B	44.72	0.000161346	0.0125193	11.7556	up
ENSG00000244242	IFITM10	8.11	0.000210845	0.0151017	8.7387	up
ENSG00000244274	DBNDD2	45.35	0.000139258	0.0112465	5.01524	up
ENSG00000247317	LY6E-DT	3	0.000939206	0.0407307	107.447	up
ENSG00000248751	AC004997.1	2.78	1.19517e-05	0.00244108	235.814	up
ENSG00000253628	AC110011.1	28.44	4.06436e-05	0.00519999	530.592	up
ENSG00000255375	AL078612.2	3.78	0.000884368	0.0394329	101.845	up
ENSG00000259753	AC068234.1	2.19	0.00069313	0.0341957	315.824	up
ENSG00000260088	AL445483.1	3.98	0.000939206	0.0407307	107.447	up
ENSG00000260534	AC100827.3	2.6	0.000838186	0.0381254	281.28	up
ENSG00000261742	LINC00922	2.35	2.23247e-05	0.00384107	184.093	up
ENSG00000262406	MMP12	1.82	0.00107467	0.0435504	124.25	up
ENSG00000262456	AC006435.1	3.49	0.000676332	0.03356	26.0926	up
ENSG00000263155	MYZAP	29.78	0.00118253	0.0457079	3.4128	up
ENSG00000265784	AC006441.3	8.49	0.000617805	0.0318729	93.5222	up
ENSG00000268964	ERVV-2	5.89	3.15805e-07	0.000238042	552.729	up
ENSG00000270316	BORCS7-ASMT	2.59	0.000546644	0.0298374	359.002	up
ENSG00000272379	AL008729.2	22.17	1.18292e-05	0.00244108	257.865	up
ENSG00000273184	AC010655.4	8.05	6.20055e-05	0.00676887	162.115	up
ENSG00000275140	SEC22B3	10.74	0.000489501	0.0275741	147.699	up
ENSG00000275720	AC243830.2	3.52	0.000832085	0.0379681	66.4511	up
ENSG00000277496	AL357033.4	2.91	0.000212996	0.0151481	39.4282	up
ENSG00000278611	ZNF426-DT	2.04	0.00108535	0.043604	62.5748	up
ENSG00000281453	TGFB2-OT1	119.92	5.0977e-08	5.04321e-05	7650.92	up
ENSG00000283413	AC008703.1	36.82	0.000403031	0.0238044	23.6796	up
ENSG00000283646	LINC02009	10.59	3.3532e-05	0.00469715	12.6171	up
ENSG00000284057	AP001273.2	1.91	2.17712e-06	0.000861542	266.013	up
ENSG00000284755	AL049557.1	2.73	0.000103907	0.00970984	872.841	up
ENSG00000285051	AC026316.4	1.39	0.000831173	0.0379681	80.5974	up
ENSG00000285292	AC021097.2	15.07	0.00101087	0.0423994	15.184	up
ENSG00000000460	C1orf112	54.71	0.00105217	0.0432264	0.281966	down
ENSG00000010292	NCAPD2	215.77	7.18945e-06	0.00172427	0.196538	down
ENSG00000011426	ANLN	1383.32	5.16715e-05	0.00605858	0.159625	down
ENSG00000013810	TACC3	412.91	0.000412595	0.0242787	0.194751	down
ENSG00000024526	DEPDC1	128.2	5.58445e-06	0.00138119	0.158474	down
ENSG00000029993	HMGB3	178.71	3.76258e-05	0.00500487	0.250723	down
ENSG00000035499	DEPDC1B	64.36	2.72385e-05	0.00413035	0.222184	down
ENSG00000040275	SPDL1	305.7	0.00102378	0.0424224	0.302174	down
ENSG00000051825	MPHOSPH9	69.93	0.000934971	0.0407307	0.270532	down
ENSG00000054654	SYNE2	52.6	3.19756e-06	0.0010769	0.146731	down
ENSG00000066279	ASPM	208.54	3.69535e-05	0.00499946	0.174724	down
ENSG00000068489	PRR11	306.49	0.000287406	0.0189101	0.192397	down
ENSG00000072571	HMMR	262.49	8.34225e-05	0.008305	0.135488	down
ENSG00000075218	GTSE1	156.04	2.25074e-06	0.000868951	0.180488	down
ENSG00000076382	SPAG5	172.75	1.99747e-05	0.00351311	0.162143	down
ENSG00000079616	KIF22	114.58	0.000578335	0.0309272	0.258195	down
ENSG00000080986	NDC80	173.57	0.00108126	0.0435504	0.183612	down
ENSG00000087586	AURKA	285.91	5.6751e-06	0.00138202	0.175802	down
ENSG00000088325	TPX2	477.16	0.000348471	0.0214629	0.236284	down
ENSG00000089685	BIRC5	321.59	3.08705e-05	0.00444227	0.147243	down
ENSG00000090889	KIF4A	106.4	0.000224486	0.015723	0.144932	down
ENSG00000092621	PHGDH	608.28	0.00033695	0.021165	0.31645	down
ENSG00000100162	CENPM	281.7	0.000286695	0.0189101	0.229673	down
ENSG00000100526	CDKN3	383	0.000121862	0.0103707	0.264409	down
ENSG00000101224	CDC25B	200.33	9.93476e-05	0.00947333	0.222299	down
ENSG00000101447	FAM83D	208.81	2.90603e-06	0.00102221	0.162355	down
ENSG00000104147	OIP5	65.5	0.000129989	0.0108867	0.21466	down
ENSG00000106804	C5	14.43	7.5915e-05	0.00785398	0.203217	down
ENSG00000107957	SH3PXD2A	48.47	0.000309417	0.019829	0.293245	down
ENSG00000108821	COL1A1	2598.3	1.01251e-05	0.00225734	0.130991	down
ENSG00000109685	NSD2	250.44	0.000275577	0.0184835	0.307528	down
ENSG00000111206	FOXM1	341.89	7.65621e-06	0.00180881	0.176237	down
ENSG00000111341	MGP	399.91	0.000346727	0.0214514	0.330486	down
ENSG00000111665	CDCA3	262.18	0.000216927	0.0153292	0.138636	down
ENSG00000112297	CRYBG1	24.69	0.000966843	0.0414747	0.326103	down
ENSG00000112742	TTK	139.84	0.000114546	0.0101059	0.194803	down
ENSG00000112984	KIF20A	176.91	4.08395e-08	4.30966e-05	0.0883322	down
ENSG00000113361	CDH6	28.72	5.16294e-06	0.00135122	0.18674	down
ENSG00000113368	LMNB1	267.26	1.32877e-05	0.00262914	0.138055	down
ENSG00000113657	DPYSL3	157.63	0.000873005	0.0391467	0.362249	down
ENSG00000113810	SMC4	552.76	9.07263e-05	0.00881047	0.223872	down
ENSG00000115159	GPD2	138.18	0.00107514	0.0435504	0.304037	down
ENSG00000115163	CENPA	121.46	5.18616e-06	0.00135122	0.175122	down
ENSG00000117399	CDC20	530.64	4.75771e-05	0.00579306	0.122179	down
ENSG00000117650	NEK2	126.95	5.29253e-06	0.00135122	0.145708	down
ENSG00000117724	CENPF	331.97	4.40271e-05	0.00548743	0.124428	down
ENSG00000118193	KIF14	51.06	2.92942e-05	0.00425411	0.12382	down
ENSG00000119403	PHF19	221.9	0.000397574	0.02357	0.250228	down
ENSG00000120802	TMPO	465.71	0.000632163	0.0321753	0.26343	down
ENSG00000121957	GPSM2	114.13	0.000149851	0.0117791	0.278356	down
ENSG00000122483	CCDC18	35.23	8.7998e-05	0.00859827	0.208193	down
ENSG00000122966	CIT	84	2.44174e-05	0.00390407	0.167168	down
ENSG00000123080	CDKN2C	121.48	4.45635e-07	0.000282158	0.160742	down
ENSG00000123219	CENPK	160.15	0.000195836	0.0142197	0.270501	down
ENSG00000123473	STIL	75.48	0.000843007	0.0382348	0.225527	down
ENSG00000123485	HJURP	150.86	0.00082575	0.0379681	0.203018	down
ENSG00000124134	KCNS1	15.43	0.000829422	0.0379681	0.233583	down
ENSG00000126787	DLGAP5	195.41	2.8084e-06	0.00101721	0.123255	down
ENSG00000128944	KNSTRN	205.5	6.41959e-05	0.00695998	0.258758	down
ENSG00000129195	PIMREG	130.85	4.87102e-05	0.00584117	0.164661	down
ENSG00000131747	TOP2A	695.91	0.000213408	0.0151481	0.159855	down
ENSG00000133048	CHI3L1	310.14	0.0011868	0.0457079	0.295332	down
ENSG00000134057	CCNB1	772.76	1.28791e-07	0.000107297	0.126929	down
ENSG00000134061	CD180	1.04	0.000894108	0.0395331	0.0224056	down
ENSG00000134690	CDCA8	153.54	0.000771536	0.0367851	0.172374	down
ENSG00000135324	MRAP2	12.47	0.000734322	0.0356551	0.16131	down
ENSG00000135451	TROAP	94.06	3.52478e-06	0.00111587	0.144757	down
ENSG00000135842	FAM129A	149.5	0.000138497	0.0112424	0.289246	down
ENSG00000136108	CKAP2	366.47	0.00116503	0.0457079	0.32053	down
ENSG00000136492	BRIP1	41.15	0.00102099	0.0424224	0.20346	down
ENSG00000137804	NUSAP1	502.11	0.00011316	0.0101059	0.198822	down
ENSG00000137807	KIF23	335.86	5.93819e-05	0.00662835	0.17826	down
ENSG00000137809	ITGA11	25.09	4.46055e-06	0.00129009	0.198096	down
ENSG00000137812	KNL1	132.08	3.88363e-05	0.00507258	0.1281	down
ENSG00000138160	KIF11	186.9	0.000247345	0.0168759	0.175905	down
ENSG00000138180	CEP55	297.37	4.29319e-05	0.00543655	0.156854	down
ENSG00000138182	KIF20B	108.49	4.94612e-05	0.00587225	0.170082	down
ENSG00000138346	DNA2	34.41	0.000891578	0.0395316	0.23281	down
ENSG00000138376	BARD1	46.87	0.00118217	0.0457079	0.243834	down
ENSG00000138778	CENPE	85.28	3.19822e-05	0.00452006	0.168647	down
ENSG00000140451	PIF1	30.97	3.81446e-07	0.000274451	0.130628	down
ENSG00000142149	HUNK	6.39	2.38436e-05	0.00385123	0.0946021	down
ENSG00000142731	PLK4	85.69	0.000649684	0.0325481	0.232689	down
ENSG00000142945	KIF2C	237.95	0.00046742	0.0268113	0.187857	down
ENSG00000143228	NUF2	256.06	8.15539e-06	0.00189841	0.22209	down
ENSG00000143341	HMCN1	75.81	5.25663e-06	0.00135122	0.184408	down
ENSG00000145386	CCNA2	410.54	4.60364e-06	0.00130127	0.134432	down
ENSG00000146918	NCAPG2	269.42	0.000162522	0.0125491	0.193512	down
ENSG00000148773	MKI67	212.43	0.000861629	0.0388568	0.0938504	down
ENSG00000148848	ADAM12	178.08	6.8868e-05	0.00731619	0.203907	down
ENSG00000149257	SERPINH1	631.23	0.000340716	0.021317	0.263907	down
ENSG00000149591	TAGLN	393.41	0.00102262	0.0424224	0.298708	down
ENSG00000149639	SOGA1	57.68	0.000810729	0.0377442	0.27941	down
ENSG00000153044	CENPH	142.2	0.000789006	0.0372811	0.326393	down
ENSG00000156970	BUB1B	123.21	6.1496e-05	0.00676887	0.137436	down
ENSG00000157193	LRP8	74.83	0.00103216	0.0425469	0.291075	down
ENSG00000157456	CCNB2	301.16	4.3996e-06	0.00129009	0.177216	down
ENSG00000158402	CDC25C	39.39	0.00013298	0.0110206	0.105229	down
ENSG00000160299	PCNT	60.93	0.000469131	0.0268113	0.283548	down
ENSG00000161692	DBF4B	28.02	0.00102325	0.0424224	0.185615	down
ENSG00000161800	RACGAP1	354.48	0.000110305	0.0101059	0.250573	down
ENSG00000162063	CCNF	71.87	0.00010088	0.00951862	0.203683	down
ENSG00000163507	CIP2A	123.95	0.000708887	0.0347399	0.206817	down
ENSG00000163535	SGO2	88.29	5.06748e-06	0.00135122	0.153949	down
ENSG00000163808	KIF15	57.86	0.00109829	0.0437904	0.151075	down
ENSG00000164104	HMGB2	1063.26	4.53057e-05	0.00555926	0.283555	down
ENSG00000164109	MAD2L1	336.03	0.000299925	0.0192989	0.314752	down
ENSG00000164692	COL1A2	598.78	0.000231932	0.016102	0.163135	down
ENSG00000165304	MELK	287.15	0.000205934	0.014817	0.268485	down
ENSG00000166803	PCLAF	925.78	2.82754e-06	0.00101721	0.21783	down
ENSG00000166833	NAV2	45.52	0.000591092	0.031188	0.292705	down
ENSG00000166851	PLK1	192.46	6.85742e-07	0.000350149	0.126553	down
ENSG00000167900	TK1	579.14	0.00036685	0.0223341	0.202182	down
ENSG00000168077	SCARA3	120.88	6.5509e-05	0.00700637	0.243098	down
ENSG00000168078	PBK	284.66	2.34738e-05	0.00385123	0.182185	down
ENSG00000168542	COL3A1	137.43	9.86429e-07	0.000473157	0.1107	down
ENSG00000169679	BUB1	184.74	9.65821e-06	0.002184	0.200319	down
ENSG00000170312	CDK1	645.06	0.000289815	0.0189101	0.26899	down
ENSG00000171241	SHCBP1	178.82	0.000780299	0.0370912	0.196007	down
ENSG00000172197	MBOAT1	10.55	0.000352472	0.0215416	0.137341	down
ENSG00000175063	UBE2C	675.2	0.000291494	0.0189101	0.245888	down
ENSG00000176619	LMNB2	279.66	0.000662946	0.0329993	0.261562	down
ENSG00000177144	NUDT4B	5.43	4.48259e-06	0.00129009	0.00439735	down
ENSG00000178202	KDELC2	121.13	1.69923e-05	0.00311102	0.167968	down
ENSG00000182010	RTKN2	26.04	0.000258577	0.0175666	0.232398	down
ENSG00000183098	GPC6	67.14	0.000161069	0.0125193	0.312215	down
ENSG00000184661	CDCA2	113.16	0.0001168	0.0101059	0.20198	down
ENSG00000185480	PARPBP	91.81	0.000183984	0.0136727	0.255792	down
ENSG00000185483	ROR1	50.21	0.000981794	0.0417764	0.31958	down
ENSG00000186185	KIF18B	55.82	0.000616103	0.0318729	0.178746	down
ENSG00000186193	SAPCD2	77.35	5.95494e-07	0.000325037	0.108822	down
ENSG00000187398	LUZP2	1.4	4.97114e-05	0.00587225	0.0215382	down
ENSG00000187951	AC091057.1	11.13	9.82079e-05	0.00946033	0.19781	down
ENSG00000188486	H2AFX	1130.14	0.000283367	0.0188725	0.258236	down
ENSG00000198331	HYLS1	83.58	0.00113494	0.0450248	0.288294	down
ENSG00000198826	ARHGAP11A	212.82	1.05117e-05	0.00227931	0.175263	down
ENSG00000198830	HMGN2	2150.08	5.64513e-05	0.00642854	0.251862	down
ENSG00000198901	PRC1	676.8	3.70638e-06	0.00112824	0.164726	down
ENSG00000203760	CENPW	149.46	0.000434468	0.0253771	0.27215	down
ENSG00000213347	MXD3	152.2	8.33358e-05	0.008305	0.238423	down
ENSG00000214357	NEURL1B	62.72	1.29726e-05	0.00259927	0.245664	down
ENSG00000228998	AC091167.1	5.58	0.00101251	0.0423994	0.0125004	down
ENSG00000230417	LINC00856	9.74	0.000614508	0.0318729	0.0556777	down
ENSG00000236756	DNAJC9-AS1	8.08	0.000599192	0.0315104	0.0123094	down
ENSG00000254618	TMED10P1	5.17	0.000489463	0.0275741	0.0112932	down
ENSG00000256663	AC112777.1	11.99	0.000171705	0.013055	0.0563354	down
ENSG00000258377	AL139099.1	28.52	1.98087e-05	0.00351311	0.0003754	down
ENSG00000259075	POC1B-GALNT4	3.22	0.00014847	0.0117506	0.00133656	down
ENSG00000259316	AC087632.1	459.87	7.33289e-05	0.00768691	0.178207	down
ENSG00000263513	FAM72C	15.34	0.000963486	0.041443	0.220847	down
ENSG00000272410	AC022384.1	4.04	7.57037e-08	7.0489e-05	0.00246853	down
ENSG00000285130	AL358113.1	2.27	0.000145347	0.0116197	0.00862257	down
ENSG00000285608	AL161665.1	9.58	5.06774e-17	8.02173e-13	0.000650696	down
ENSG00000285830	AL109628.2	1.75	3.70424e-06	0.00112824	0.00453403	down

## Sheet: Supplementary Table 4
Supplementary Table 4.The ratio of nPKM2 cell-specific loop anchors with or without histone lactylation and overlapped with lactylation differential peaks
Loops or Peaks	Peaks	Loop_number	Proportion of Loop_number
nPM2 specific loops (n=2567)	Both anchors within histone lactylation peaks	2068	0.80561
	One anchor within histone lactylation peaks	398	0.155045
	No anchor within histone lactylation peaks	101	0.0393455
	Sum of loops	2567
both anchors within histone lactylation peaks (n=2068)	Gained histone lactylation peaks	804	0.388781
	Lossed histone lactylation peaks	167	0.0807544
	No differential peaks	1097	0.530464
	Sum of loops	2068
One anchor within histone lactylation peaks (n=398)	Gained histone lactylation peaks	74	0.18593
	Lossed histone lactylation peaks	18	0.0452261
	No differential peaks	306	0.768844
	Sum of loops	398

## Sheet: Supplementary Table 5
Supplementary Table 5. The TEPP-46 rescued differential genes in the treated mice GCs
PCOS-like_Ctrl_up_genes	PCOS-like_Ctrl_down_genes	TEPP46_PCOS-like_up_genes	TEPP46_PCOS-like_down_genes
Gm2a	H19	Scml2	Axin2
Hk2	Tbx2	Tbx2	Sdhd
Myo18a	Wnt9a	Wnt9a	Tpd52l1
Cd52	Cdh1	Cdh1	Comt
Hip1r	Ckmt1	Cttnbp2	Rem1
Uhrf1	Egfl6	Itga5	Ndufa9
Ckb	Acvrl1	C1d	Sox9
Cyp51	Itga5	Krit1	Gm2a
Ubl3	Serpinf1	Serpinf1	Sema4f
Mybpc3	Mmp14	Fmr1	Hk2
Nr1h3	Col6a1	Gm38393	Myo18a
Mov10	Sync	Col6a1	Cd52
Scin	Slc19a1	Col1a1	Chmp1a
Plin4	Tubb6	Tulp3	Hip1r
Il17ra	Col1a1	Cldn15	Oxa1l
Tbc1d8	Cldn15	Il16	S100a4
Hck	Il16	Chordc1	S100a6
Nqo1	Nfix	Nfix	Rmnd5b
Gstm7	Gria3	Grik3	Nhp2
Psap	Ltbp2	Gria3	Timp1
Ppp1cc	Celf2	Kmt2a	Ckb
Abca13	Tead3	Celf2	Rnd2
Mapk13	Zim1	Rmnd5a	Hars
Man2b1	Slc9a3r2	Peg3	Ube2c
Plekha8	Grin2d	Zim1	Glmp
Prlr	Adgre5	Irf9	Snd1
Adcy9	Lamb1	Braf	Col18a1
Mvd	Grk5	Hltf	Mrpl10
Tgfbr1	Dlgap1	Zfp40	Cyp51
Ctsd	Mob3a	Grin2d	Akr1b3
Oit3	Mmd	Lamb1	Ubl3
Prox1	Cavin1	Prkar2b	Folr1
Adssl1	Cnn2	Cdkn1b	Aif1l
Odc1	Nes	Zfp959	Ltbp1
Kif1a	Ndrg1	Grk5	Fam50a
Plekhg4	Ripk4	Dlgap1	Sdf2
Gata3	Fgfr4	Bicd1	Bbc3
Arnt2	Nid1	Nfat5	Mybpc3
Sqstm1	Ephb3	Zfp81	Angptl4
Dyrk3	Rcn1	Cul3	Daxx
Mafk	Fblim1	Ulk2	Gmpr2
Gpx3	Hspb7	Chmp2b	Mdp1
Kcnab3	Crip1	Lbr	Tmem161a
Avpi1	Gcat	Nes	Mien1
Scrn1	Nectin4	Sh2b2	Gtf2f1
Zfp687	Actn3	Fbxo11	Clpp
Cyb561	Tcf23	Nid1	Mea1
Fuca2	Aplp1	Apoa2	Timmdc1
Fyn	Dio2	Slc30a4	Tpra1
Fabp7	Fhl2	Gata6	Il17ra
Dusp6	Nfib	Apc	Abcf3
Enpp3	Rarres2	Ephb3	Cyth2
Nuak1	Sardh	Prg4	Hck
Pcbd1	Fxyd5	Mob1b	Abhd17a
Unc5b	Rassf1	Aplp1	Pld3
Ddit4	Kdelr3	Kif5b	Med29
Srgap1	Cfap161	Homer1	Slc25a1
Avpr1a	Adam19	Dio2	Klc4
Slc36a1	Scarf2	Ankrd26	Ciao1
Slc36a2	Aldh1a2	Hnrnph1	Farsa
Tnip1	Clip3	Fzd3	Nob1
Tns3	Bicc1	Elavl2	Nqo1
Btg2	Mertk	Nfib	Bax
Limk2	Csf1	Lnpk	Gstm7
Kif3c	Gata2	Rarres2	Akt2
Ace	Xk	Tnpo1	Psap
Rhbdf2	Lama5	Tex15	Ppp1cc
Coro6	Eps8	Kcnd1	Dnajb11
Acly	Dstn	Rbm25	Ndrg2
Ptpn21	Lrrc27	Kdelr3	Etfb
Fdft1	Pls3	Adam19	Stxbp2
Susd3	Il13ra1	Scarf2	Abca13
Nxnl2	Timp2	Aldh1a2	Eif2b2
Syk	Rhbdl3	Rnf170	Ap1s1
Pitx1	Jph2	Clip3	Mapk13
Med10	Ptgis	Bicc1	Map2k1
Hmgcr	Pmp22	Mertk	Sgta
Serinc5	Anxa6	Camta1	Hspb1
Ctsb	Tbx3	Dnajb9	Cstb
Gata4	Unc45b	Yes1	Pex5
Tkt	Tm4sf5	Ppp1cb	Man2b1
Wnt5a	Cxcl16	Casd1	Wdr83
Esd	Ccl6	Map2	Prdx2
Slc25a30	Ccl9	Xk	Senp3
Gdnf	Lhx9	Fam163a	Hmox1
Fyb	Dpep1	Hivep2	Ddx39
Slc22a17	Rcn3	Zfp318	Kbtbd4
Cmbl	Esr1	Lama5	Por
Cdh10	Lama4	Ncapg	Psmd4
Sqle	Fam184a	Lcorl	Mthfd2
Srebf2	Lama2	Dstn	Ampd3
Kif21a	Ikbip	Cacna1d	Cd247
Prkdc	Ntn4	Stard13	Psmb4
Gbe1	Dram1	Syt14	Sqor
Igsf11	Slc29a3	Sertad4	Metap1
Arhgap31	Slc16a7	Pls3	Gpr108
Fetub	Plek	Srsf6	Trap1
Mis18a	Ptprb	Il13ra1	Htra1
Adcy6	Meis1	Taok1	Zbtb17
Wnt10b	Grb10	Arl5b	Atp6v1b2
Soat2	Nav3	Timp2	Ttc5
Amhr2	Csrp2	Top2b	Aamp
Prr13	Col6a2	Rab11fip4	Tmem147
Ivns1abp	Igfbp3	Dhx58	Crip2
Tiam2	Adcy1	Erbb3	Pgrmc1
Acat2	Smtn	Trove2	Elovl1
Vegfa	Rnft1	Smurf2	Pfdn2
Lhcgr	Fam49a	Vezf1	Epha2
Sox8	Mrc2	Srsf1	Mvd
Fkbp5	Rffl	Myo1b	Rundc3a
Trim26	Itgb4	Ypel2	Hfe
Slc27a6	Cygb	Abca5	Cnp
Cyb5a	Nxn	Unc45b	Psmd2
Fth1	Ntn1	Pank3	Bcl2l1
Trpm6	Krt19	Cxcl16	Ctsd
Slc25a45	Galnt16	Lhx9	Ubc
Pola2	Smoc1	Ahr	Prpf31
Pip5k1b	Asb2	Akt3	Sertad1
Pcx	Tshz3	Lyst	Ap1b1
Pik3ap1	Tgfb3	Esr1	Pttg1ip
Gcgr	Hhipl1	Frk	Ube2g2
Mfsd13a	Tnfaip2	Stxbp5	Srp14
Fyco1	Cap2	Plagl1	Spire2
Padi3	Ror2	Cd164	Prox1
Taldo1	Pdlim7	Utrn	Nedd8
Tmc6	Cxcl14	Wasf1	Psen2
Pgm1	Nkd2	Slc16a10	Adssl1
Pdgfa	Erap1	Rev3l	Odc1
Smad7	F2rl1	Lama4	Mlkl
Gsta3	Plpp1	Arfgef3	Atp6v0d1
Idh1	Nid2	Fam184a	Sh3bp5l
Adam23	Vcl	Crybg1	Pea15a
Speg	Rnase4	Ptprk	Nit1
Obsl1	Lcp1	Lama2	Slc25a11
Klhl30	Pdlim2	Lims1	Gdi1
Cdk18	Osmr	Atp2b1	Zdhhc12
Nmt2	Slc7a8	Tmpo	Rnf5
Optn	Pdzd2	Ikbip	Nat9
Hsd17b7	Sdc2	Apaf1	Gata3
Prdx6	Matn2	Pde7b	Hspa8
Dars2	Khdrbs3	Nudt4	Cers2
Gsn	Has2	Igf1	Sqstm1
Pkp4	Slc38a4	Sirt1	Ctsz
Cybrd1	Rapgef3	Slc29a3	Prelid3b
Itga6	Cldn1	Slc16a7	Dyrk3
Cat	Il1rap	Vps54	Pacsin2
Gatm	Lynx1	Ptprb	Sdc4
Syt13	Arc	Meis1	Nt5c3b
Sord	Mapk12	Frs2	Traf4
Ehd4	Shank3	Grb10	Slc35c2
Slc23a2	Ccdc80	Ddc	Serinc3
Mal	Tnk2	Osbpl8	Dbndd2
Acss2	Fstl1	Col6a2	Ghdc
Procr	Robo1	Papolg	Slc12a7
Nfs1	Pros1	Rel	Ctsa
Ccn5	Fmnl3	Pus10	Mlx
Slc7a11	Lima1	Xpo1	Ddx27
Hsd3b6	Krt7	Chac2	Cyb5r3
Hao2	Igfbp6	Cnot6	Stard3
Rab13	Fhl1	Igfbp3	Vmp1
Pmvk	P3h3	Adcy1	Gpx3
Ptgfr	Kcnk5	Smtn	Kcnab3
Chd1l	Thbs2	Ppp4r3b	Sparc
Pip5k1a	Smoc2	Rnft1	Dusp14
Adh5	Epb41l3	Myocd	Cog1
Manba	Myom1	Sypl	Slc25a39
Ptgr1	Emilin2	Rock2	Mpdu1
Fancg	Xdh	Fam49a	Cd68
Npr2	Vit	Pum2	Avpi1
Prkaa2	Man2a1	Smc6	Fdxr
Scp2	C3	Rsad2	Atp6ap1
Lrp8	Tmem204	Rnf144a	Scrn1
Prdx1	Dusp1	Bcap29	Isyna1
Ipp	Zeb1	Cbll1	Rab5c
Rad54l	Pkdcc	Sntg2	Mdh2
Rnf19b	Tmem173	Pxdn	H13
Epb41	Epb41l4a	Cdc27	Atp6v1e1
Acot7	Ppp2r2b	Mrc2	Psmc3ip
Pgd	Dpysl3	Nf1	Fkbp8
Casz1	Pmaip1	Itgb4	Cdc37
Fam126a	Lox	Ube2g1	Cops6
Rgs12	Pdgfrb	Rflnb	Pdk4
Uchl1	Anxa1	Myh10	Cyb561
Aff1	Ms4a4d	Krt19	Mrpl24
Tpst2	Fam111a	Klhl28	Traf3ip2
Tesc	Pcsk5	Ston2	Fyn
Shroom3	Ehbp1l1	Ppp2r5e	Fabp7
Aldh2	Plce1	Sgpp1	Zwint
Camkk2	Sorbs1	Esr2	Dusp6
Oasl2	Tm9sf3	Nin	Enpp3
Lfng	Msr1	Tmx1	Nuak1
Rasal1	Nr0b1	4930447C04Rik	Aifm2
Agfg2	Hspa12a	Galnt16	Pcbd1
Akr1b8	Hdgfl3	Smoc1	Ddit4
Herc3	Bnc1	Rps6ka5	Avpr1a
Add2	Ubtd1	Ccdc88c	2310011J03Rik
Slc41a3	Sat1	Trip11	Snrpd3
Bhlhe40	Itgb8	Tshz3	Phlda1
Adipor2	Mmp19	Ylpm1	Tmbim4
Etv6	Adam8	Gli3	Txnrd1
Ttyh1	Podxl	Dek	Hint1
Siglece	Tmem47	Ogn	Cdc34
Rhpn2	Fam20c	Prpf4b	Tnip1
Mfge8	Myo5b	Rpp40	Vdac1
Pagr1a	Casp12	Snrnp48	Tns3
Kctd13	Nrp2	Ror2	Btg2
Myo7a	Rftn2	Ptch1	Pes1
Chst15	Il1r1	Fam193b	Tcn2
Cttn	Fn1	Cxcl14	Rnf185
Smarca1	Slc23a3	Smad5	Limk2
Elf4	Des	Rasa1	Znhit3
Rab33a	Epha4	Agtpbp1	Nrcam
Hdac6	Gpr39	Nkd2	Rrm2
Ebp	Cfh	Erap1	Kif3c
Asb12	Cd55	Rhobtb3	Taf15
Col4a6	Csrp1	Mctp1	Ace
Pak3	Rassf5	Vcan	Ftsj3
Nsdhl	Lrrn2	Iqgap2	Psmc5
G6pdx	Tmem63a	Jmy	Trim47
Star	Sec16b	Mtx3	Mrpl38
Msmo1	Traf5	Erbin	Acox1
Sorbs2	Frmd4a	Trim23	Ten1
Mfap3l	Mrc1	Cenpk	Rhbdf2
Gnao1	Rsu1	Slc4a7	Slc46a1
Mt3	Pip4k2a	Atxn7	Slc6a4
Ccl17	Apbb1ip	Ptprg	Nme2
Adgrg1	Eng	Map3k1	Lrrc59
Rrad	Olfm1	Il6st	Nr1d1
Ldhd	Col5a1	Bmpr1a	Acly
Ldlr	Stom	Nid2	Dtd2
Myo1e	Il1rn	Ppp3cb	Galc
Gcnt3	Itga4	Vcl	Ahsa1
Rora	Slc43a1	Rnase4	Dhrs7
Tle3	Tfpi	Arf4	Glrx5
Dnaja4	Itgav	Galnt15	Vti1b
Pkm	Hoxd8	Kpna3	Gm20498
Gsta4	Creb3l1	Zmym2	Lgmn
Gclc	Chac1	Lats2	Akr1c18
Car12	Bmp2	Lcp1	Fdft1
Usp3	Fbln7	Tdrd3	Susd3
Tbx18	Ttl	Naa16	Nxnl2
Scap	Pag1	Esco2	Wrnip1
Uba7	Fabp5	Rb1	Serpinb9b
1700025G04Rik	Slc2a10	Rbm26	Fars2
Abtb2	Postn	Mbnl2	Gadd45g
Abcc4	Dclk1	Nipbl	Syk
Arhgef17	Tm4sf1	Osmr	Sptlc1
Sgpp2	Kcnab1	Slc7a8	Ddx41
Nfatc1	Wnt2b	Pdzd2	Pcbd2
Lss	Tspan2	Sema5a	Pitx1
Mamdc2	Vcam1	Sdc2	2210016F16Rik
Ptprf	Col11a1	Trio	Sdha
Clasp2	Enpep	Matn2	Med10
Atp6v1h	Dkk2	Khdrbs3	Hmgcr
Fgd5	Pear1	Has2	Plk2
Rnf43	Nudt17	Col14a1	Serinc5
Arhgap27	Ctsk	Slc38a4	Pdhb
Igsf9b	F3	Rapgef3	Vdac2
Fhod3	Mmp16	Cldn1	Comtd1
Cyb561a3	Gbp3	Il1rap	Thrb
Inpp5j	Gbp2	Gm9747	Dnajc9
Hid1	Pdlim5	Cep97	Anxa7
Chst11	Brinp1	Mapk12	Ctsb
Ppm1h	Tnc	Shank3	Gata4
Ttyh2	Car9	Nectin3	Tkt
Fam214a	Tpm2	Ccdc80	Mrpl57
Cobll1	Reck	Ube2v2	Wnt5a
Cog7	Dnajc6	B3gnt5	Esd
Parm1	Tnfrsf1b	Naa50	Slc25a30
Baz1a	Hivep3	Zbtb20	Tsc22d1
Plekhh3	Edn2	Tmem45a	Scara5
Amh	Ephb2	Fgd4	Bin3
Rubcn	Ptch2	Tnk2	Uchl3
Grhpr	Rspo1	Tfrc	Gdnf
Fmnl2	Errfi1	Zfp148	Fyb
Rif1	H6pd	Gsk3b	Rem2
Tbc1d24	Angptl7	Fstl1	Haus4
Mgat4b	Sorcs2	Tra2b	Psmb5
Aaas	Crmp1	Ahsg	Efs
Tmem184a	Emilin1	Robo1	Cmbl
Wnt4	Klf3	Arl13b	Atp6v1c1
Aifm1	Fam114a1	Paxbp1	Baalc
Tmem71	Pdgfra	Larp4	Fzd6
Xpnpep2	Plac8	Slc4a8	Zfat
Apln	Ereg	Krt7	Sqle
Tap1	P2rx7	Kcnk5	Rangap1
Rims2	P2rx2	Lnpep	Parvb
Cldn11	Actb	Thbs2	Ndufa6
Ahdc1	Wasf3	Smoc2	Smdt1
Card19	Medag	Zfp51	Srebf2
Smim3	Col1a2	Satb1	Pmm1
Spon1	Eln	Arhgap28	Polr3h
Sema7a	Gm20605	Epb41l3	Pde1b
Slc22a23	Tpk1	Emilin2	Litaf
Asic3	Plxna4	Xdh	Bop1
Kcnh2	Irf5	Spast	Gbe1
Foxq1	Adcyap1r1	Man2a1	Trmt2a
Poli	Fkbp9	Twsg1	Cmss1
Sema6c	Nfe2l3	Rhoq	Slc7a4
Ctnnal1	Fam131b	C3	Wdr53
Gcnt1	Prickle2	St6gal2	Igsf11
Bmp6	1700003E16Rik	Rgs11	Ap2m1
Rreb1	Mfap5	Dusp1	Fetub
Fam102a	Mgp	Sos1	Cbr3
Zdhhc2	Rerg	Map4k3	Il10rb
Ncoa7	Sspn	Pkdcc	Sod1
Timeless	Kctd15	Zfp397	Wnt10b
Bahd1	Nr2f2	Rock1	Dhh
Bmf	Ctsc	Esco1	Cox14
Ttc12	Pde3b	Mib1	Pcdhgc4
Rprd1a	Coro1a	Zfp871	Soat2
Blvrb	Dkk3	Adamts10	Amhr2
Gstm2	Tgfb1i1	Rnf138	Prr13
Ildr2	Itgam	Epb41l4a	Cdkn1a
Atp1a3	Adm	Arap3	Cep89
Arhgef10l	Fgfr2	Gabbr1	Nagpa
Abhd4	Cdr2	Dcp2	Bsg
Ripk2	Ilk	Pggt1b	Serinc2
Chd7	Swap70	Ap3s1	Poc1a
Myzap	Dock11	Tcerg1	Agpat4
Smpx	Stk26	Ppp2r2b	Acat2
Ptchd1	Stard8	Pmaip1	Tnfrsf12a
Mbp	Itm2a	Lox	Mrpl14
Slc39a11	Sh3bgrl	Setbp1	Vegfa
Alg13	Srpx2	Slc12a2	Enpp5
Mcm3	Lrch2	Fbn2	Mrps18a
Fam222a	Adgrg2	Tmx3	Trem2
Slc35e2	Gpm6b	Pdgfrb	Rsph1
Adora1	Gabra3	Fam111a	Slc37a1
Atxn2	Ap1s2	Pcsk5	Vapa
Garem1	Bgn	Carnmt1	Lhcgr
Npl	Plp1	Zfand5	Tedc2
Ttc9	Adgra2	Atl3	Atp6v0c
Rhbdl2	Gpm6a	Lipo3	Hagh
Zfp469	Asb5	Jak2	Cuta
Emx2	Fgfr1	Kif20b	Nudt3
Slc35g1	Hpgd	Asah2	Fkbp5
Ctla2a	Adcy7	Smc5	Cdh2
Fads6	Nkd1	Plce1	Pfdn6
D630023F18Rik	Cdh11	Hells	Ring1
Tst	Smad1	Sorbs1	Slc39a7
Nyap1	Mmp2	Tm9sf3	Brd2
Sh3tc2	Tpm4	Lcor	Tap2
Lrtm1	Crispld2	Taf5	Bin1
Ifitm10	Cotl1	Ablim1	Ttc39c
Stxbp6	Hsd17b2	Hspa12a	Mrps18b
Ppm1e	Cdh5	Slc18a2	Trim26
Cxxc5	Ces2g	Hdgfl3	Gm16286
Dusp18	Pla2g15	Bnc1	Megf10
Cltb	Smpd3	Lztfl1	Slc27a6
Nat8l	Taf1d	Fam120c	Cyb5a
Prex2	Trpc6	Tro	Fth1
Syt12	Thy1	Itgb8	Ostf1
Zg16	Oaf	Sp4	Trpm6
Chchd10	Cryab	Atp10a	Otub1
Zfpm1	Plet1	Ube3a	Snx15
Tmc8	Tagln	Zfp711	Vps51
Gm867	Mpzl2	Chm	Tm7sf2
Scd4	Fez1	Dach2	Ankrd1
Lgals3	Elovl4	Podxl	Frmd8
4930486L24Rik	Nnmt	Map3k7cl	Slc25a45
Fam78a	Thsd4	Phf6	Coro1b
Defb19	Col12a1	Rps6ka6	Eif1ad
Ptges	Loxl1	Tmem47	Sf3b2
Plekhm3	Cgas	Prps2	Pold4
Arf3	Tpm1	Plk4	Cdk2ap2
5031410I06Rik	Plod2	Itih5	Acy3
Mtcl1	Tgfbr2	St8sia2	Pip5k1b
Foxo6	Pth1r	Fam20c	Pcx
Tmem171	Rab6b	Xiap	Cpt1a
Asap2	Trf	Stag2	Ctsw
Map1b	Mst1r	Myo5b	Fosl1
Ube2ql1	Heyl	Casp12	Capn1
Jam2	Gng11	Aasdhppt	Prdx5
Mllt11	Trpc1	Alkbh8	Esrra
Aldh1a1	Itgbl1	Lypla1	Acsl5
Dis3l2	Calhm2	Rb1cc1	Xpnpep1
Tnfaip6	Lmo7	Mybl1	3110040N11Rik
Lipg	Card10	Tram1	Gcgr
Syne3	Lpp	Pikfyve	Pcyt2
Cthrc1	Chst2	Creb1	Cenpx
Msi1	Prrg3	Nrp2	Mob2
Fam19a5	Palmd	Mob4	Gps1
Dsp	Antxr1	Ikzf2	Zdhhc16
Adh7	Armcx1	Kansl1l	Cutc
Mrfap1	Cplx1	Raph1	Sfxn3
Gucy2g	Qsox1	Carf	Kazald1
Rnf181	Tnks1bp1	Clk1	Poll
St3gal5	Galnt17	Sgo2a	Mfsd13a
Rab31	Tspan8	Tex30	Hexa
Nxf3	Loxl2	Ptp4a1	Maged2
Gsta2	Zdhhc14	Il1r1	Acot9
Gstm1	Evpl	Gls	Padi3
Idi1	Trim59	Mgat4a	Sbds
Znrf2	Pkd2	Dst	Cd63
Dhcr7	Gjc1	Fn1	Dgka
Fdps	Hdx	Slc23a3	Rnf41
Dbp	Ptpn13	Sp100	Pip4k2c
Pwwp2b	Exph5	Epha4	Atp5a1
Sp7	Dbn1	Ccnt2	Psmd13
Adgrg3	Sema3f	Cdc73	Ptdss2
Bloc1s4	Larp6	Cfh	Hras
Serpina6	Cxcl10	Ptpn4	Taldo1
Nol4l	Filip1	Cd55	Rplp2
Akap6	Arl4d	Rassf5	Pnpla2
Erbb4	Dpp4	Pik3c2b	Cd151
Tubb3	Eva1a	Rnf2	Tmem192
Brpf3	Egln3	Pou2f1	Tmc6
Tnnt1	Fam124a	Prrx1	Uqcrc1
Cryba4	Gdpd5	Sec16b	Mcrip2
H2-T23	Pdzrn3	Ptpn14	Sdc3
H2-Q10	Ccl7	Cenpf	Hadha
Cbln4	Ccl2	Traf5	Larp1b
Aard	Crb2	Fam107b	Jade1
Mybphl	Myo1d	Ddr2	Pgm1
Sort1	Krt17	Ccdc3	Prkar1b
Gstm6	Prpf39	Rabgap1l	Pdgfa
Msi2	Arhgap45	Bmi1	Smad7
Cited4	Ggta1	Ppp6c	Gsta3
Trabd2b	Acta2	Orc4	Idh1
Hpcal1	Twist1	Kif5c	Adam23
Klrg2	Lysmd3	Spopl	Cd28
Prob1	Ids	Abi2	Mrpl30
D2hgdh	Cd276	Apbb1ip	Zap70
Klhl21	Tmtc2	Eng	Rhbdd1
Mob3b	Dnajb5	Kcnj3	Nhej1
Gsta1	Arl5a	Acvr1c	Abcb6
Adh1	Igfbp7	Col5a1	Stk16
2210011C24Rik	Lrrn3	Hc	Tuba4a
Gm10645	Btg1	Gca	Dnajb2
4833422C13Rik	Tmem255a	Neb	Stk11ip
Pak6	Cpz	44992	Itm2c
6030408B16Rik	Ssx2ip	Psd4	Mrpl44
Tomt	C1qa	Hnmt	Eif4e2
Tmem8b	C1qc	Baz2b	Bok
Haus5	Neto2	Itga4	Thap4
AA414768	C1qb	Zfp385b	Atg4b
Gm14226	Cavin3	Slc43a1	Lrrfip1
Gm13387	2210407C18Rik	Tfpi	Klhl30
Bcl2l2	Krt80	Itgav	Dbi
Rasgef1b	Spry1	Atf2	Cdk18
Palm2	Fgf2	Sp3	Cyb5r1
1110002E22Rik	Hook3	Kif18a	Adipor1
Bend4	Endod1	Lin7c	Rgs16
Dynlt1a	Vash2	Hipk3	Sdccag8
Neat1	Adgrl3	Fbn1	Pycr2
Gm20388	Atoh8	Creb3l1	Bpnt1
Lrch4	Kcnk2	Snap23	Optn
Hmgcs1	Esyt3	Knl1	Prdx6
AC149090.1	Fermt2	Rassf2	Psmb7
Rab11b-ps2	Limch1	Bmp2	Coq4
Gm26819	Ptger2	Trpm7	St6galnac6
4932430I15Rik	Tgm2	Fbln7	Ak1
Gm2260	Egr2	Pkia	BC005624
Gm28187	Dusp8	Pag1	Usp20
Gm7889	Pcdh18	Lrrcc1	Gsn
Hmgb1-rs16	Sirpa	Helz2	Pmpca
Gm28875	Igsf9	Pcmtd2	Sapcd2
Gm21168	Hspb2	Tbl1xr1	Uap1l1
Gm42890	Stox2	Dsn1	Cybrd1
Gm45140	Ttc39b	Rbl1	Stk39
Gm31749	Galnt18	Pex5l	Itga6
Gm45889	Spats2l	Ttc14	Emc4
Gm42047	Plcl1	Tnik	Cat
Gm46223	Egr1	Ect2	Gatm
Gm3776	Srd5a2	Ccna2	Galk2
Gm47761	Pkhd1l1	Kpna4	Cd82
Gm35533	Akap2	Bche	Syt13
Gm48048	Rap1gap2	Dclk1	Sord
AL805899.1	Ccdc68	Tm4sf1	Ehd4
	Tlr4	Wwtr1	Smox
	Ak5	Tsc22d2	Adra1d
	Prune2	Mme	Slc23a2
	Rbpj	Kcnab1	Fam98b
	Ppp1r10	Ccnl1	Ndufaf5
	Zfp750	Wnt2b	Snrpb
	Tgfb2	Tspan2	Idh3b
	Lgi2	Prpf38b	Cpxm1
	Rftn1	Chrnb2	Lpin3
	Picalm	Col11a1	E2f1
	Sectm1b	Fga	Rtf2
	Ppl	Enpep	Zfp64
	Col10a1	Dkk2	Ahcy
	Dse	Pear1	Acss2
	Cyp7b1	Dclk2	Gss
	Atp8b1	Sh3d19	Procr
	Rcan2	Abca4	Eif6
	Rbms3	Ptbp2	Nfs1
	Sdk1	Depdc1a	Ndrg3
	Fgl2	Zranb2	Rab5if
	Tph1	Adgrl2	Ccn5
	Gpr176	Spata1	Slc7a11
	Thbs1	Asph	Ngf
	Lrp1	Trp53inp1	Hsd3b6
	Ltbp4	Ccne2	Hao2
	Pvr	Mmp16	S100a11
	Bace2	Ccnc	Npr1
	Cyp2s1	Gbp3	Rab13
	Sh3pxd2b	Ube2j1	Tmem144
	Plekhh2	Smc2	Mcub
	Reps2	Fmn2	Pdgfc
	Begain	Zfp618	Zbtb7b
	Sh3kbp1	Tnc	Gba
	Npnt	Ptbp3	Scamp3
	Tox	Ptprd	Lamtor2
	Cftr	Mpdz	Lmna
	Fmod	Zdhhc21	Gpatch4
	Prelp	Epb41l4b	Ecm1
	Inava	Car9	Pip5k1a
	Bicdl1	Mllt3	Adh5
	Amot	Mier1	Tspan5
	Pde3a	Dnajc6	Dapp1
	Tram2	Eps15	Manba
	Phlda3	Rnf11	Ccn1
	Oasl1	Nfia	Lmo4
	Macc1	Hook1	1700009N14Rik
	Csgalnact2	Tnfrsf1b	Nans
	Cmklr1	Hivep3	Txn1
	Grk3	Ephb2	Ptgr1
	Stab1	Srsf10	Bspry
	Specc1	Ptch2	Rad23b
	Esm1	Pik3r3	Ubap1
	Mgat3	Cmpk1	Dctn3
	Mfap4	Sema3c	Creb3
	Abcb4	Sfpq	Npr2
	Stk40	Ago3	Clta
	Tmem108	Sytl1	Plin2
	Gpr153	Cdk14	Plpp3
	Snai1	Xrcc2	St3gal3
	Nrep	H6pd	Slc6a9
	Upk3b	Angptl7	Pdpn
	Gng2	Kmt2e	Lrp8
	Il17re	5730480H06Rik	Lypla2
	Hic1	Sorcs2	Prdx1
	Lrrn4	Pcdh7	Akr1a1
	Filip1l	Emilin1	Ddost
	Bicdl2	Klf3	Tinagl1
	Aqp5	Pdgfra	Pef1
	Cdkn2a	Cenpc1	Ak2
	Ackr3	Dr1	Tmem234
	Zfp758	Mtf2	Eif3i
	9930012K11Rik	Cdc7	Nipal3
	Garem2	Zfp326	Trappc3
	Cnrip1	Gbp9	Nudc
	Zbtb7c	Plac8	Acot7
	Serpinb1a	Ereg	Pgd
	S1pr1	Rsrc2	Errfi1
	Dmd	P2rx2	Cdk5
	Tnfrsf26	Ep400	Abcb1b
	Epcam	Foxp2	Pex14
	Krt14	Tmem168	Agtrap
	Col27a1	Tmem106b	Plch2
	Zfp36l2	Wasf3	Fam213b
	Gvin1	Glcci1	Nadk
	Npas4	Medag	Mxra8
	Cavin2	Col1a2	Man2b2
	She	Tspan12	Slc35f6
	Ccbe1	Auts2	Grpel1
	Rbp1	Eln	Ugdh
	Fam43a	Wasl	Apbb2
	Arsj	Gigyf1	Uchl1
	Nxph3	Gm20605	Spp1
	Gprc5a	Tpk1	Hsd17b11
	Rhoj	Cald1	Antxr2
	Ddit4l	Plxna4	Tpst2
	Ckap4	Adcyap1r1	Tesc
	Vat1l	Herc6	Rilpl1
	Irgm1	Tra2a	Arl6ip4
	Prr15l	Luc7l2	Aldh2
	Chst9	Nfe2l3	Brap
	Kcne4	Cbx3	Aacs
	Fam180a	Mtpn	Pus1
	Adamts12	Epha1	Prkab1
	Krt87	Gfpt1	Triap1
	Ust	Prickle2	Srsf9
	Rnf150	Gxylt2	Tes
	Rell1	Grip2	Oasl2
	Tshz2	Itpr1	Lfng
	Stbd1	Mfap5	Wipi2
	Lmod1	Mug2	Usp30
	Col6a3	Lrp6	Sdsl
	Dleu7	Mgp	Rasal1
	Lhfp	Rerg	Erp29
	F2r	Sspn	Arpc1a
	Osr1	Etnk1	Arpc1b
	Bdnf	St8sia1	Pdap1
	Hoxb3	Far2	Zkscan14
	Clec4a1	Dennd5b	Agfg2
	Rapgef4	Zfp606	Tsc22d4
	C5ar1	Zik1	Dync1i1
	Tmem200a	Nipa2	Pon3
	Upk1b	Psd3	Akr1b8
	Lingo1	Kctd15	Exoc4
	Pheta2	Nr2f2	Gpnmb
	Prag1	Ctsc	Mkrn1
	Synpo2	Nox4	Add2
	Hoxd10	Rab30	Cct7
	Tnfsf15	Pik3c2a	Rab43
	Lypd6	Pde3b	Chchd6
	P4ha3	Pgm2l1	Slc41a3
	Sv2c	Zkscan2	Bhlhe40
	Msrb3	Far1	Cops7a
	Pcdhb9	Dkk3	Clec4d
	Tacstd2	Rbbp6	Gabarapl1
	Rap2a	Tgfb1i1	Adipor2
	Lrrc3	Fgfr2	Emp1
	Mest	Chp2	Bhlhe41
	Sox6	Hpx	Cmas
	Pbx1	Trim30a	Atg7
	St6galnac3	Eri2	Necap1
	Jun	Dock11	Pdcd5
	Tln2	Cul4b	Pop4
	Kcnt2	Stk26	Ttyh1
	Nrk	Fgf13	Siglece
	Prkg1	Rbm3	Rhpn2
	Mapk11	Vbp1	Vps33b
	Prx	Mtcp1	Cib1
	Raet1e	Brcc3	2200002D01Rik
	Zfp943	Rab39b	Psmd8
	Lgals7	Stard8	Mfge8
	Sh3pxd2a	Atrx	Aen
	Pde5a	Itm2a	Anapc15
	Adam12	2610002M06Rik	Maz
	Mmrn1	Sh3bgrl	Pagr1a
	Cadm4	Nox1	Mvp
	Actn4	Chrdl1	Kctd13
	Pdlim1	Lrch2	Aldoa
	Map6	Cdkl5	Ppme1
	4930502E18Rik	Adgrg2	Stx4a
	Dach1	Nlgn3	Lamtor1
	Ghr	Rps6ka3	Chst15
	B4galt6	Chic1	Dhx32
	Adap1	Abcb7	Pgap2
	Cd248	Gpm6b	Cttn
	Ier5	Zfp185	Rab33a
	Usp13	Hccs	Pqbp1
	Arhgap24	Ap1s2	Hdac6
	Chst3	Bgn	Ebp
	Apol9a	Piga	Asb12
	Gnai1	Plxna3	Cox7b
	Megf6	Plp1	Nsdhl
	Cacnb2	Rbm41	Haus7
	Sept11	Adgra2	Renbp
	Palld	Gpm6a	G6pdx
	C1qtnf3	Dlc1	Eif4ebp1
	Eno1b	Sfrp1	Rab20
	Frem1	Fgfr1	Dusp4
	Ntrk3	Cnot7	Saraf
	Rgs3	Hpgd	Plat
	Adamts14	Cenpu	Tm2d2
	Nptx2	Tlr3	Star
	Chpt1	Adcy7	Gsr
	Pcnx2	Cdh11	Msmo1
	2610008E11Rik	Phlpp2	Sin3b
	Samd5	Il34	Slc25a4
	Tnfrsf19	Mmp15	Mfap3l
	Fam78b	Cdh5	Setd6
	Tmem263	Nae1	Got2
	Slc4a4	Cbfb	Irx3
	Dmkn	Smpd3	Mt3
	Cdh3	Maml2	Mt1
	Dpp6	Taf1d	Ccl17
	Spry3	Trpc6	Ciapin1
	Kalrn	Pdgfd	Adgrg1
	Sphk1	Sesn3	Slc27a1
	Btbd3	Thy1	Ifi30
	Tnfaip8	Plet1	Rrad
	Ncs1	Apoa4	Nip7
	Cav3	Tagln	Cyb5b
	Atp11c	Mpzl2	Wwp2
	Kdr	Chek1	Gabarapl2
	Msln	Tmod2	Bcar1
	Clip2	Dock6	Ldhd
	Numbl	Ice2	Bmper
	Tmed5	Itga11	Srpr
	Tnfrsf11b	Phip	Zpr1
	Fbln2	Lca5	Trappc4
	Hhip	Tent5a	Pin1
	mt-Rnr1	Thsd4	Gcnt3
	mt-Rnr2	Ireb2	Anxa2
	mt-Nd2	Tmem30a	Anp32a
	mt-Co2	Col12a1	Tle3
	mt-Atp8	Loxl1	Acsbg1
	mt-Atp6	Cgas	Dnaja4
	Selenop	Plod2	Imp3
	Insyn1	Plscr4	Pkm
	Hmcn1	Xrn1	Mpi
	Nipal1	Slc25a36	Etfa
	S1pr3	Clstn2	Cyp11a1
	Pi15	Mras	Gsta4
	Sptbn2	Pth1r	Gclc
	Col8a1	Nktr	Plscr1
	Myadm	Col6a4	Car12
	Flnc	Mst1r	Usp3
	Prdm6	Srek1	Nt5e
	Lyz2	Eml4	Dync1li1
	Marcks	Malt1	Scap
	Gm10275	Kank1	Lrrfip2
	Cacng7	Mier3	Csrnp1
	9930111J21Rik2	Ccdc88a	Srprb
	B3gnt9	Heyl	Mon1a
	Scn2b	Lama1	Apeh
	Adamtsl3	Igdcc4	Uba7
	Cldn3	Ank2	Qars
	Rgma	Ppp1r9a	1700025G04Rik
	Mn1	Trpc1	Mdfi
	Ccnyl1	Prr5l	Inppl1
	Il1rl2	Pkd1	Slc8b1
	Zfp942	Itgbl1	Alas1
	Cebpd	Hspa13	Srxn1
	Sept5	Cip2a	2410131K14Rik
	Fam84b	Npat	P2ry2
	Zfp9	Lmo7	Fkbp1a
	Duxbl3	Tbc1d4	Inha
	Sod3	Card10	Nfatc1
	Nup62cl	Tmed7	Lss
	Btbd19	Mzt1	Atp1a1
	Cdkn2b	Ttc28	Lpcat2
	Ceacam1	Lpp	Shf
	Ehd2	Fem1c	Slc35a4
	Tmem267	Chst2	Noc4l
	Foxs1	Palmd	Atp6v0b
	Thbd	Ctdspl2	Cryzl2
	Wipf1	Antxr1	Tmem35a
	Hoxb2	Armcx1	Atp6v1h
	Gal3st4	Fam160b1	Parl
	Dio3	Fndc3a	Brk1
	Gm17344	Cdc14a	Ccs
	Dnm3os	AW554918	Golim4
	Cfap74	Cep350	Exoc3
	Zfp984	Stard9	Irf2bpl
	Dact3	Akr1c14	Gas2l1
	Ifi47	Mtss1l	Arhgap27
	Prnp	Fam208b	Jdp2
	Nhsl2	Tcea1	Lif
	Fam220a	Pla2g4c	Gcsh
	Znf41-ps	Gm28042	Cyb561a3
	Gm15866	Lgals3bp	Mad2l1bp
	Ier5l	Map9	Inpp5j
	Gm13625	Zdhhc15	Hid1
	Kcne1l	Gucy1a1	Chst11
	Ugt1a7c	Mga	Ppm1h
	4930523C07Rik	Aspm	Ttyh2
	Gypc	Zbtb41	Tmub2
	Myl6	Zfp944	Tle6
	Lrrc32	Pds5b	Dusp5
	Vgll3	Farp2	Cactin
	D030025P21Rik	Lrrc58	Cobll1
	Gm21451	Ogt	Cog7
	Gm12537	Zbed5	Cebpa
	Gm5559	Loxl2	Parm1
	Zfp781	Setd5	Vat1
	Zfp850	Evpl	Plekhh3
	Gm26883	Med13	Slc24a5
	Gm17501	Trim59	Arl6ip5
	Carmn	Slc26a2	Rims4
	D930016D06Rik	Smc4	Galm
	Gm26669	Parp14	Slc12a8
	Gm26582	Pkd2	Grhpr
	Gm26527	Diaph2	Zswim4
	Kctd12	Gjc1	Cox8a
	B130024G19Rik	Hdx	Apex1
	Gm36958	Ptpn13	Fam214b
	Pcdhga11	Exph5	Tmem63b
	Gm37401	Tut4	Hist1h1c
	4833413G10Rik	Sema3f	Gpi1
	Gm45221	Fras1	Slc38a7
	Muc16	Cnot6l	Rfxap
	Gm45808	Dgkh	Mgat4b
	Pde2a	Mast4	Alg5
	Gm38431	Map4k5	Aaas
	Lilr4b	Cxcl10	Tmem184a
	Gm10824	Pygo1	Tubb4b
	Gm32687	Dop1a	Wnt4
	AC098880.2	Foxn2	Acaa2
	CT030661.1	Dpp4	Aifm1
	Itprip	Zc3h12b	Tmem71
		Arhgap5	Spryd3
		Ints6	Apln
		Scai	Arhgap10
		Neu3	Ppp1r14a
		Abi3bp	Atg101
		Tpbg	Zdhhc18
		G2e3	Rps16
		Ror1	Gch1
		Lin54	Clba1
		Gm49322	Cldn11
		Ccl2	Cisd1
		Crb2	Eef1a1
		Myo1d	Fgd3
		Rcbtb1	Card19
		Gc	Smim3
		Pcdh17	Ormdl3
		Prpf39	Sema7a
		Rnf38	Slc22a23
		Ggta1	Fau
		Twist1	Asic3
		Lysmd3	Kcnh2
		Ids	Higd1a
		Ythdc1	Spsb2
		Zfp983	Chmp4b
		Hykk	Polr2l
		Uba6	Gdf15
		Cd276	Reep2
		Ptprq	Pak1ip1
		Chst4	Mindy1
		Ints6l	Abcf1
		Fnip1	Ephx1
		Tmtc2	Sema6c
		Fam122b	Mrps34
		Arl5a	Slco4a1
		Slf2	Timm8b
		Colec12	Psmd7
		Gxylt1	Nrn1
		Naa30	Fam102a
		Gramd1c	Dap
		Lrrn3	Abhd2
		Igsf10	Stx11
		Sec24a	Atp6v0e2
		Adamts2	Wdr45
		Cpz	Tmem135
		Etl4	Wfs1
		Tmtc3	Asb6
		Ago2	Cdsn
		Kif15	Mocos
		Slitrk2	Vasn
		Ssx2ip	Myl6b
		Dchs1	Tmem120a
		Syde2	Mrap
		Rap2b	Ndufb10
		Neto2	Bmf
		Zfp280c	Flywch1
		Rab8b	Ttc12
		Otud4	Klhdc4
		Frem2	5330417C22Rik
		Cavin3	Blvrb
		Aff3	Rabggta
		E330009J07Rik	Gstm2
		Krt80	Erc2
		Spry1	Efhd2
		Fgf2	Sh3bgr
		Hook3	Creg1
		Matr3	Snrnp25
		Mex3c	Eml2
		Itih2	Tex264
		Stag1	Szrd1
		Jade3	Atp1a3
		Uvssa	Abhd4
		Rcor3	N4bp2l1
		Tbc1d2b	Ripk2
		Dmxl1	Lonp1
		Endod1	Mul1
		Vnn1	Rap1gap
		Thoc2	Rgl2
		Shank2	Myzap
		Plekhg2	Smpx
		Adgrl3	Rrp9
		Atoh8	Hspb8
		Kcnk2	Ptchd1
		Zfp60	Mbp
		Phc3	Ggact
		Rfx7	Slc39a11
		Esyt3	Cox6a1
		Limch1	Coq5
		Phf12	Tspo
		N4bp2	Enc1
		Mat1a	Rhod
		Fam76b	Rnpep
		Abhd18	Fam222a
		Ppm1k	S100a10
		Sirpa	Slc35e2
		Ddx60	Bag2
		Igsf9	Fam83g
		Acer2	Adora1
		Dennd4c	Cd2bp2
		Kmt2c	Maff
		Cntln	Garem1
		Cdon	Ttc9
		Mphosph9	Tom1
		Ccdc50	Zfp513
		Stox2	Tuba1c
		Ttc39b	Hpdl
		Fam126b	Lor
		Mfsd14b	Tmem11
		Spats2l	Rhbdl2
		1700066M21Rik	Fem1a
		Mlxip	Taf10
		Plcl1	Arf6
		Focad	Gm7887
		Setd1b	Ctla2a
		Gpr162	Gm7334
		Egr1	Fzd1
		Parp12	Dok7
		Zfp280d	Fads6
		Ubn2	Cyb5d1
		Srd5a2	Tst
		Cep85l	AI467606
		Dock10	Nudt18
		Trps1	Insig1
		Dsel	Nyap1
		Pkhd1l1	Sh2d5
		Mboat1	Gm9797
		Gabpb2	Ddx28
		Agbl3	Mfsd5
		Pogz	Lrtm1
		Tlr4	Ifitm10
		Adgrg6	Sbsn
		Taf4	Gsg1l
		Prune2	Lrrc75a
		Akna	Tifa
		Rbpj	Hmga1
		Atf7ip2	Cdc42se1
		Rpl22l1	Mrps7
		Zfp750	Hectd3
		Tgfb2	Pbp2
		Lgi2	Ticam1
		Fndc3b	Ptgs1
		Rftn1	Emc6
		Picalm	Gpr15
		Ppl	Dlk2
		Col10a1	Cltb
		Micu3	Nr1h4
		Dse	Bola2
		Atp8b1	Trim16
		Myo9a	Sstr2
		Rcan2	Palm3
		Rbms3	Entpd1
		Sdk1	Nat8l
		Lmbrd2	Asb8
		Cc2d2a	Syngr2
		Arhgap29	Slc35e4
		Zfp800	Hexim1
		Fgl2	Yjefn3
		Zfp292	Elfn1
		Rsbn1l	Sephs2
		Ifi203	Kcnk3
		Ptger3	Trappc1
		Rab11fip2	Syt12
		Stat2	Retreg2
		Cacna2d1	Chchd10
		Thbs1	Ctu2
		Ikzf5	Fzd9
		Nemp1	Zfpm1
		Zfp704	Tsku
		Lrp1	Gpr3
		Gbp7	Morn4
		Sema3d	Urgcp
		Bach2	2410015M20Rik
		Cdk6	Tmc8
		Fam102b	Gm867
		Lrrd1	Lgals3
		Rc3h1	4930486L24Rik
		Hipk4	Fam171a1
		Usp45	Lamtor4
		Arglu1	Minos1
		Cfap69	Ubald2
		Ltbp4	Defb19
		Apoc1	Ftl1
		Slc26a7	Plekho2
		Plekhg1	Vamp8
		Ppip5k2	Tmem37
		Fam208a	Phospho1
		Col16a1	Cdr2l
		Cyp2s1	Amigo1
		Sh3pxd2b	Tmem199
		Il17rd	Jagn1
		Zfhx2	Gfod1
		Appl1	Zbtb22
		Spen	Ywhag
		Ttc3	Arf3
		Plekhh2	Erich1
		Ino80d	Mtcl1
		Rfx3	Foxo6
		Tet2	Plpp2
		Wwp1	Zfp622
		Brca2	Nrros
		Wnk3	2610001J05Rik
		Dmxl2	Tmem171
		Tox	Prkcb
		Cftr	Rnaseh2a
		Sntb2	Ube2ql1
		Gk5	Jam2
		Zfp281	Mllt11
		Fmod	Aldh1a1
		Prelp	Sec61b
		Kctd12b	Dis3l2
		Fcho2	Tnfaip6
		Amot	Zfand2a
		Tram2	Lysmd1
		Fam169a	Lipg
		Oasl1	Syne3
		Ppp4r3a	Cthrc1
		Macc1	Rhob
		AW549877	Atpif1
		Agrn	Aes
		Ncapg2	Tmem62
		Csgalnact2	Sh3bp2
		Zfp386	Mgmt
		Uggt2	Mettl7a1
		Klhl23	1600014C10Rik
		Zfp451	Rnd1
		Ammecr1	Fam19a5
		Pbrm1	Dsp
		Specc1	9130008F23Rik
		Esm1	Commd5
		Zmym6	Klf2
		Mgat3	Adh7
		Zfp532	Mrfap1
		Reln	Fbxo6
		C1galt1	Cope
		Tbc1d8b	Klhl26
		Abcb4	Rras2
		Fam199x	Eef1d
		Kdm7a	Rnf181
		Stk40	St3gal5
		Bmt2	Fez2
		Tmem108	Pgpep1
		Lgr6	Tyw1
		Gpr153	Lig1
		Snai1	Prl2c3
		Nrep	Rab31
		Greb1l	Fkbp2
		Upk3b	Tatdn2
		Gng2	Jmjd6
		Edem3	Snrpg
		Hic1	Las1l
		Lrrn4	Gapdh
		Ppp2r3a	Gsta2
		Tmem64	Unc13d
		Pcdhb19	Itpk1
		Filip1l	Gstm1
		Gprasp1	Mmel1
		2510009E07Rik	Ube2e2
		Zbtb37	Znrf2
		Sorcs1	Dhcr7
		Zc2hc1a	Tmed9
		Fbxl7	Tubb2a
		Ecm2	Egln2
		Tox3	Gm10053
		Dmrta1	Hnrnpm
		Bicdl2	Wdr83os
		Prr33	Hadhb
		Kbtbd7	Tor4a
		Klhl15	Flot1
		Wdfy3	Fdps
		Naalad2	Eif4a1
		Pura	Tnip2
		Pcdhb21	H2afj
		Bclaf3	Serpinb6a
		Rnf182	Pop5
		Snhg11	Pwwp2b
		Cxxc4	Sp7
		Dsg2	Adgrg3
		Sptssa	Tor3a
		Zfp758	Layn
		Zbtb7c	Eno3
		Csrnp3	Bloc1s4
		Abca6	Gstp1
		Hjurp	Serpina6
		Setd2	Ube2s
		Zfp354c	Rrp1
		4930503L19Rik	Smim20
		Zfp367	Akap6
		Magi1	Pgk1
		Dmd	Scfd2
		Dpy19l4	Nectin2
		Olfr1033	Rpp25
		Epcam	Tubb3
		1190002N15Rik	Ftl1-ps1
		Gprin3	Arf2
		Zfp560	AI413582
		Smtnl2	Mtap
		Col27a1	Ccdc102a
		Pnoc	Rnf183
		B230219D22Rik	Gm7964
		Zfp36l2	Pepd
		Gvin1	Pym1
		Ifit2	Tnnt1
		Cavin2	Rab3ip
		Cep295	Gm4735
		She	mt-Co2
		Ankle1	Aurkaip1
		Zfp62	Vps37b
		Ccbe1	Tecpr1
		Zfp322a	H2-T23
		Rbp1	H2-Q10
		Yod1	Rplp0
		Nexmif	Rps28
		Ar	Hdac8
		Arsj	Cbln4
		Fat4	Blcap
		Rhoj	Dok1
		Epm2aip1	Aard
		Ddit4l	Sars
		Vat1l	Mybphl
		Mbtps2	Sort1
		Atxn1	Psma5
		Irgm1	Il3ra
		Zfp41	Gstm6
		Prr15l	Msto1
		Zfp654	Urm1
		Tet1	Lyz2
		Chst9	Psmb3
		Dync2h1	Ndufaf3
		Ythdf3	Chchd2
		Abhd17b	Nsmce3
		Ctdspl	Utp3
		Zbtb44	Rbm47
		Fam180a	Cited4
		Rnf152	Trabd2b
		Adamts12	Rraga
		Mis18bp1	Nr2c2ap
		Ddi1	Hpcal1
		Fbxo30	Dtnb
		Ust	Klrg2
		Ppp1r2	3425401B19Rik
		Samd9l	B3gat3
		Rnf150	Uqcc3
		Zc3hav1l	Ubxn1
		Flrt1	Polr2g
		Slc38a9	Csf2rb2
		Sned1	Tuba1a
		Ankrd16	Ptrh2
		Pcdhb16	Vamp5
		Prrg1	Tmem185a
		Rgmb	Arhgdig
		Arxes2	Prob1
		Zbtb33	Klhl21
		Rbm15	Tufm
		Col6a3	Osgin1
		Kmt2d	Znhit6
		Sacs	Gsta1
		Zfp738	Adh1
		Arxes1	2210011C24Rik
		Omd	Grem1
		Socs4	Fjx1
		Fam171b	6030408B16Rik
		Mlf1	6330403L08Rik
		Bdnf	Txnrd2
		Cdk5r1	Msrb1
		Efna5	Gpx4
		Rapgef4	Hmga1b
		Acap2	Dohh
		Gpr137c	Cisd3
		Zfp518a	Leng1
		Sorl1	Gm14288
		4933408B17Rik	Fdx1l
		Zfp260	Brms1
		Upk1b	Slc48a1
		Zfp644	Pgam1-ps2
		Zfp280b	AA414768
		Fzd4	Gm14226
		Armcx4	Zfp703
		Rap2c	Gm12648
		Sarm1	Gm15411
		Ubqln2	Snhg12
		Eif5a2	Isoc2a
		Prag1	2410006H16Rik
		Lypd6	Gm13889
		Arhgap42	Gm13387
		Mblac2	Gm15491
		Sv2c	Tmem102
		Adnp	Palm2
		Eml5	1110002E22Rik
		Fam174a	Gm17122
		Msrb3	Gm20390
		Gdf6	Dynlt1a
		Pcmtd1	Gm20544
		Cacna1c	Gm20659
		Zfp52	Gm21972
		Zfp46	Gm10359
		Flrt3	Ccdc85b
		Tacstd2	Dynlt1f
		Vamp7	Gm12671
		Plagl2	H1f0
		Crebzf	Dynlt1b
		Rap2a	Cdkn2d
		Mettl5	E230013L22Rik
		Mest	Gm26778
		Sox6	Gm19426
		Xkr4	Rnf113a2
		Acvr2a	Snhg6
		Bmpr1b	Gm2260
		Nav2	Gm28036
		Cpne8	Gm7889
		Rnf103	Gm28592
		Zmat1	Gm28875
		Tln2	Gm29216
		Kcnt2	BC037039
		Swt1	Gm43118
		Atad2b	1700016F12Rik
		Nrk	Snhg8
		Senp7	Gm9484
		Prkg1	Gm42791
		Glis3	0610012G03Rik
		Rnf157	Gm44275
		Creb5	Gm45133
		2700081O15Rik	Gm45889
		Mapk11	Gm10252
		Arhgap20	Gm45774
		Styx	Gm3776
		Raet1e	Gm35533
		Zfp943	Gm49383
		Hunk	Gm10095
		Tanc2	Gm7049
		Gm9913	Gm34934
		Sh3pxd2a	Gm49450
		Dennd4a	AL805899.1
		Gper1	AC115752.1
		Nebl	Fam220a
		Ubxn7
		Sh2d4a
		Slc39a8
		Pde5a
		Iigp1
		Skida1
		Slc25a40
		Lifr
		Mdm4
		Slc30a7
		Adam12
		Cggbp1
		Mmrn1
		Phactr1
		Zfp182
		Fsd1l
		Cadm4
		Atrnl1
		Nfic
		Zfp101
		Tmem245
		Tead1
		Srsf11
		Cpsf6
		Dach1
		Ghr
		Abcd2
		Ppp4r1l-ps
		Triqk
		Irs1
		Clca3a1
		B4galt6
		R3hdm1
		Lrif1
		AI987944
		Med12l
		Cd248
		Ccdc18
		Tug1
		Dnah9
		Hmga2
		Cspp1
		Gulp1
		Usp13
		Chd6
		Chst3
		Trim30d
		Gnai1
		Mex3b
		Megf6
		Zfp119a
		Cacnb2
		Zfp809
		Palld
		Zfp729b
		Chsy3
		Zfp420
		Tmod3
		Zfp945
		Ntrk3
		Mfsd4a
		Pde1a
		Gm10062
		Mbtd1
		Nhs
		Rgs3
		Sclt1
		Zfp930
		Adamts14
		Mug1
		Chpt1
		Rp2
		Zfp462
		Pcnx2
		2610008E11Rik
		Samd5
		Zfp266
		Tnfrsf19
		Fam78b
		Plekhh1
		Arl1
		Csmd1
		Tmem263
		Slc4a4
		Olfr920
		Cdh3
		Prpf40a
		Exoc5
		Mmgt1
		Zfp229
		Dpp6
		Pclo
		Spry3
		Cd2ap
		Kalrn
		Mospd2
		Qk
		Btbd3
		Zfp119b
		Hs6st2
		Otof
		Tmem65
		Zfp938
		Atp11c
		Msln
		Ccni
		Zfp26
		Kcnma1
		Clip2
		Scoc
		Luzp2
		Zfp947
		Tmed5
		Brwd3
		Tnfrsf11b
		Rnf217
		Alms1
		Zkscan8
		Dzip3
		Fbln2
		Cadm2
		Prr36
		Med14
		mt-Rnr1
		mt-Rnr2
		mt-Nd1
		mt-Nd2
		mt-Atp8
		mt-Atp6
		mt-Nd3
		mt-Nd4
		mt-Nd5
		Selenop
		Tacc1
		Zfp979
		Zfp987
		Impad1
		Serpina1a
		Akap13
		Msl2
		Insyn1
		Zfp932
		Hmcn1
		Col4a4
		Bmpr2
		S1pr3
		Syngap1
		Gm10222
		Pi15
		Arfgef1
		Zfp991
		Zfp760
		Zfp948
		Zfp160
		Lrch1
		Afdn
		Zfp442
		Col8a1
		Phf11d
		Amn1
		Usf3
		Myadm
		Ptprz1
		Cgn
		Zbtb10
		Adgrv1
		Prdm6
		Ank3
		Marcks
		Zfp975
		Zfp820
		Zfp125
		9930111J21Rik2
		Scn2b
		Rnf213
		Adamtsl3
		Cldn3
		Rgma
		Mn1
		Zfp992
		Zfp974
		Fryl
		Ccnyl1
		Klhl9
		Srsf3
		Serpina1d
		Smim15
		Zfp946
		Zfp942
		Tia1
		6820431F20Rik
		Lrrtm2
		6720489N17Rik
		Fam84b
		Zfp9
		Duxbl3
		5430403G16Rik
		Acrbp
		Nup62cl
		Vma21
		5730507C01Rik
		Gm4924
		Dok6
		Ppp1r12b
		Prr16
		Nbeal1
		8030451A03Rik
		Ttpa
		Zfp976
		Zfp788
		AW146154
		Amy1
		Ceacam1
		Peak1
		Ovgp1
		Gm14327
		Tmem267
		Zfp950
		Slc4a11
		Gas2l3
		2010315B03Rik
		Platr25
		Zfp934
		Zfp808
		Ranbp6
		Ptar1
		Qser1
		Prdm11
		Heg1
		Wipf1
		Rc3h2
		Alg10b
		Nrbp2
		Nynrin
		Zfp652
		Selenot
		Chml
		Dnm3os
		Zfp984
		Zfp982
		Zfp986
		Gm13212
		Ddi2
		Zfp995
		Ube2d3
		Gm4070
		44995
		1810022K09Rik
		Dact3
		Zfp970
		Gm14418
		Gm14412
		Gm14410
		Gm14295
		Gm14305
		Zfp973
		Gm2026
		Gm6710
		2210418O10Rik
		Zfp965
		Zfp968
		Gm4631
		Ifi47
		Serpina1c
		D130040H23Rik
		BC005561
		Jrkl
		Hoxd3
		Cldn34c1
		Col4a3
		Nhsl2
		Haus3
		Tmem243
		Ulbp1
		Spaca6
		Gm14387
		Gm14760
		Fam220a
		Znf41-ps
		4930565N06Rik
		Gm16185
		A430018G15Rik
		Gm12940
		1700020I14Rik
		Gm15832
		Gm16170
		Gt(ROSA)26Sor
		Nron
		Xist
		Gm15482
		Gm15675
		Gm15475
		Gm15866
		BC065397
		Tmem170b
		Kantr
		B230216N24Rik
		Mir17hg
		Zfp966
		Ier5l
		Slc5a3
		Gm8113
		Gm13625
		Gm14399
		Ttbk2
		Shprh
		Mndal
		Zfp712
		Pabpc4l
		Gm5141
		Vgll3
		Smim13
		Eid1
		2610021A01Rik
		Gm17066
		Gm17167
		Lsm5
		Yy2
		Gm3636
		Malat1
		Zfp141
		Gm38394
		Purb
		Gm3055
		Gm14403
		Gm3604
		Fignl2
		Zfp97
		Syne1
		Zfp994
		Mfsd4b4
		Zfp781
		Gm10778
		Zfp850
		Gdap10
		Gm26790
		Foxl2os
		Gm26624
		Gm26699
		6030443J06Rik
		Gm26853
		Gm26852
		Gm26518
		Gm26890
		Gm26563
		Gm26617
		Gm17275
		D930016D06Rik
		AU020206
		Gm26669
		Gm26735
		Gm26733
		Gm26586
		Gm26582
		2610020C07Rik
		Gm26527
		Gm26764
		Gm16973
		Gm26809
		Gm26811
		Gm26602
		4933404O12Rik
		A730020E08Rik
		Sowahc
		Kctd12
		Zfp953
		Gm28370
		Gm29542
		B130024G19Rik
		Gm28439
		Gm20687
		Gm28557
		Snhg14
		Gm28229
		Kcnq1ot1
		Gm28438
		1810026B05Rik
		Gm29106
		Gm28661
		Olfr1034
		Gm38257
		Gm36936
		Gm36989
		Gm21955
		D930036K23Rik
		Gm7265
		A930004J17Rik
		Gm37289
		Gm37436
		Pcdhga11
		Naaladl2
		Gm38253
		Gm38114
		Zc3h11a
		Gm37121
		Gm37090
		Gm37274
		Gm37534
		Gm36948
		Gm38372
		Gm37352
		Gm37621
		Gm37607
		Gm37893
		4833412K13Rik
		Gm37776
		Gm37314
		Gm38102
		Gm38248
		Gm38043
		Gm36401
		Gm38077
		Pcdhga3
		Gm43858
		Gm43857
		Gbp6
		Gm42462
		Gm43058
		Gm42873
		Gm42427
		Gm43205
		Gm43359
		Gm43300
		4633401B06Rik
		Gm42611
		Gm42659
		Gm43088
		Gm43006
		Gm43292
		4932422M17Rik
		Gm43679
		2810428J06Rik
		Gm42664
		CT010467.1
		Gm42658
		Gm43031
		Gm42669
		Gm20559
		Gm43029
		Dancr
		Gm42548
		Gm43633
		Gm43481
		Gm42726
		Gm43059
		Gm43747
		Gm43039
		Gm43332
		Gm42549
		E330037G11Rik
		Gm43921
		Gm44321
		Gm43980
		Gm44597
		Gm43924
		1700051K13Rik
		4732496C06Rik
		Gm37494
		Gm45221
		Gm44829
		Gm45220
		Gm49396
		Gm45718
		A930037H05Rik
		Gm45222
		9330162G02Rik
		Gm44667
		Muc16
		Gm45474
		Gm35315
		Gm45286
		Gm45251
		Gm45872
		Igip
		Pde2a
		Gm45631
		Gm36445
		1700012D14Rik
		Gm10033
		Gm45797
		Gm45854
		Gm48114
		Gm47963
		Zkscan7
		Gm20300
		Gm47483
		Gm47248
		Gm47580
		4930466K18Rik
		Gm33869
		Gm32687
		E430024I08Rik
		Gm48624
		Gm46430
		Gm49359
		Gm48035
		Gm7240
		Gm47817
		Gm49602
		Gm3325
		Gm46339
		Gm47155
		AC134468.1
		Gm36298
		Gm47547
		Gm47071
		Gm48899
		9930017N22Rik
		Gm49204
		Gm49410
		Sept2
		A630089N07Rik
		Gm49797
		Gm49700
		Gm49599
		AC098880.1
		AC098880.2
		AC154707.1
		CT030661.1
		Ptp4a1
		AC154486.3
		AC102496.1
		AC132253.6
		AC132253.9

## Sheet: Supplementary Table 6
Supplementary Table 6. Characteristics of the patients in GCs proteomics study
Characteristics	Ctrl (n= 4)	PCOS (n= 8)
Age, year	29.75±2.986	29±2.204
BMI, kg/m2	20.4±1.707	23.638±4.815
Cycle length, day	30.75±3.202	76.375±35.165*
FSH, IU/L	7.125±0.75	8.308±3.961
LH, IU/L	4.25±2.599	8.845±9.914
LH/FSH	0.59±0.329	1.147±1.321
Total testosterone, nmol/L	1.5±0.52	2.267±0.599
Oestradiol, nmol/L	119.75±60.649	212±113.227
Progesterone, nmol/L	2.15±2.051	1.638±0.972
Prolactin, nmol/L	15.3±6.011	18.82±16.174
AMH, nmol/L	3.935±1.761	10.415±3.519
Data were analyzed by the Multiple unpaired t test between PCOS patients versus control (Ctrl). Error bars denote ±SD. ***p<0.001, **p<0.01, *p<0.05.

## Sheet: Supplementary Table 7
Supplementary Table 7. Characteristics of the patients in GCs qPCR study
Characteristics	Ctrl (n= 46)	PCOS (n= 53)	PCOS-NHT (n=32)	PCOS-HT (n=21)
Age, year	31.415±3.256	30.178±3.135	30.655±3.33	29.313±2.626
BMI, kg/m2	21.095±1.673	23.56±3.067	22.975±2.735	24.38±3.379
Cycle length, day	29.227±3.041	46.51±23.168****	46.929±23.558****	45.952±23.204****
FSH, IU/L	8.432±2.495	6.424±2.068	6.135±1.483	6.81±2.65
LH, IU/L	4.316±1.779	7.26±5.538	7.098±5.359	7.507±5.926
LH/FSH	0.577±0.366	1.141±0.808	1.103±0.775	1.192±0.867
Total testosterone, nmol/L	0.91±0.251	2.162±0.92	1.62±0.613	2.986±0.66
Oestradiol, nmol/L	107.159±41.76	126.456±40.597****	121.577±40.206***	132.496±41.24****
Progesterone, nmol/L	1.711±0.937	1.864±1.29	1.636±1.274	2.129±1.294
Prolactin, nmol/L	12.48±4.096	15.063±8.015	15.303±9.625	14.744±5.423
AMH, nmol/L	3.376±2.993	9.205±5.726	9.644±5.231	8.537±6.485
Data were analyzed by the Two way ANOVA among Control, NHT (Non-High Testosterone) and HT (High Testosterone) -PCOS patients. Error bars denote ±SD. ****p<0.001, ***p<0.01.

## Sheet: Supplementary Table 8
Supplementary Table 8. Characteristics of the patients in GCs RNA-seq study
Characteristics	Ctrl (n= 3)	PCOS (n= 3)
Age, year	29.933±3.215	28.333±4.041
BMI, kg/m2	22.8±0	23.267±1.484
FSH, IU/L	7.063±0.667	6.5±1.082
LH, IU/L	4.367±2.074	8.7±4.358
LH/FSH	0.618±0.301	1.292±0.483
Total testosterone, nmol/L	0.793±0.31	2.567±1.007
Oestradiol, nmol/L	144.333±179.881	194.5±55.861
Progesterone, nmol/L	1.397±1.565	1.5±1.414
Prolactin, nmol/L	14.7±8.073	10.15±10.819
Data were analyzed by the Multiple unpaired t test between PCOS patients versus control (Ctrl). Error bars denote ±SD. *p<0.05.

## Sheet: Supplementary Table 9
Supplementary Table 9. Characteristics of the patients in GCs plasma UHPLC-MS study
Characteristics	Ctrl (n= 95)	PCOS (n= 83)	PCOS-NHT (n=50)	PCOS-HT (n=33)
Age, year	30.573±3.231	30.458±3.627	30.83±3.807	29.879±3.1
BMI, kg/m2	21.977±3.021	24.359±3.297	24.164±3.45	24.656±3.078
FSH, IU/L	8.057±2.482	7.501±2.629	7.826±2.937	7.009±2.022
LH, IU/L	4.315±1.796	6.563±4.307	6.16±3.447	7.173±5.358
LH/FSH	0.577±0.292	0.932±0.627	0.847±0.475	1.062±0.796
Total testosterone, nmol/L	0.91±0.251	2.162±0.92	1.62±0.613	2.986±0.66
Oestradiol, nmol/L	162.708±89.899	175.482±91.095**	159.78±76.304	199.273±106.677****
Progesterone, nmol/L	2.041±1.08	2.284±1.559	2.042±1.408	2.652±1.722
Prolactin, nmol/L	13.13±5.431	14.064±6.21	14.624±6.9	13.252±5.041
AMH, nmol/L	5.438±3.991	8.822±5.727	9.661±5.534	7.591±5.87
Data were analyzed by the Two way ANOVA among Control, NHT (Non-High Testosterone) and HT (High Testosterone) -PCOS patients. Error bars denote ±SD. ****p<0.001, **p<0.01.

[truncated: 2 more sheets: Supplementary Table 10, Supplementary Table 11]
