# Supplementary material for: Pyruvate kinase M2-mediated histone lactylation alters three-dimensional genomic architecture in polycystic ovary syndrome
Source: Signal Transduct Target Ther. 2025 Nov 19;10:376. doi: 10.1038/s41392-025-02468-5 (PMC12627565; doi:10.1038/s41392-025-02468-5)
Supplement: Supplementary file 4 — resource data [file 41392_2025_2468_MOESM4_ESM.xlsx]

## Sheet: fig. 1b
GO Terms Level 1	GO Terms ID	GO Terms Level	GO Terms Description	Fold Enrichment	Fisher's exact test p value	Protein accession	Protein description	Gene name	P/C Ratio	P/C P value	Regulated Type	MW [kDa]	Coverage [%]	Peptides	Unique peptides	Razor + unique peptides	LFQ intensity C2	LFQ intensity C3	LFQ intensity C4	LFQ intensity C7	LFQ intensity P1	LFQ intensity P10	LFQ intensity P11	LFQ intensity P12	LFQ intensity P3	LFQ intensity P4	LFQ intensity P5	LFQ intensity P7	C2	C3	C4	C7	P1	P10	P11	P12	P3	P4	P5	P7
Biological Process	GO:0006091	3	generation of precursor metabolites and energy	1.68	0.0164757	P04075	Fructose-bisphosphate aldolase A OS=Homo sapiens OX=9606 GN=ALDOA PE=1 SV=2	ALDOA	1.35214	0.023519	Up	39.42	65.4	20	17	20	5496900	3261700	5060400	4745200	6829000	4735000	5324300	6622400	6357600	5609600	8097700	6627200	0.959222	0.569174	0.883051	0.828048	1.19168	0.826268	0.929103	1.15562	1.10942	0.978888	1.41307	1.15646
Biological Process	GO:0006091	3	generation of precursor metabolites and energy	1.68	0.0164757	P14618	Pyruvate kinase PKM OS=Homo sapiens OX=9606 GN=PKM PE=1 SV=4	PKM	1.32287	0.0354196	Up	57.936	65.7	33	32	33	4904700	2422700	4375000	4117200	5912900	4088300	5328000	5237700	5019300	4502800	5865100	5900500	1.0205	0.50408	0.910286	0.856646	1.23027	0.850633	1.10857	1.08978	1.04434	0.936876	1.22032	1.22769
Biological Process	GO:0006091	3	generation of precursor metabolites and energy	1.68	0.0164757	P15735	Phosphorylase b kinase gamma catalytic chain, liver/testis isoform OS=Homo sapiens OX=9606 GN=PHKG2 PE=1 SV=1	PHKG2	1.7842	0.000498708	Up	46.442	18.5	6	6	6	11101	10186	12627	0	18104	0	19224	0	21745	18063	0	23713	0.658994	0.604676	0.749583		1.07472		1.1412		1.29086	1.07228		1.40769
Biological Process	GO:0006091	3	generation of precursor metabolites and energy	1.68	0.0164757	P31749	RAC-alpha serine/threonine-protein kinase OS=Homo sapiens OX=9606 GN=AKT1 PE=1 SV=2	AKT1	1.5483	0.0490782	Up	55.686	11.5	5	4	5	34912	24139	32084	39856	41881	46429	50261	43574	29104	42571	86961	64847	0.78071	0.539802	0.71747	0.891269	0.936553	1.03826	1.12395	0.974412	0.65083	0.951983	1.94464	1.45012
Biological Process	GO:0006091	3	generation of precursor metabolites and energy	1.68	0.0164757	P36871	Phosphoglucomutase-1 OS=Homo sapiens OX=9606 GN=PGM1 PE=1 SV=3	PGM1	1.5345	0.0382862	Up	61.448	42.2	19	19	19	812800	260090	816160	758700	1129200	789530	837640	1001400	781070	1102000	1228100	1257000	0.905317	0.289695	0.909059	0.845059	1.25773	0.879398	0.932984	1.11538	0.869975	1.22743	1.36789	1.40008
Biological Process	GO:0006091	3	generation of precursor metabolites and energy	1.68	0.0164757	P55957	BH3-interacting domain death agonist OS=Homo sapiens OX=9606 GN=BID PE=1 SV=1	BID	1.51944	0.0399479	Up	21.994	18.5	3	3	3	96067	79899	108800	110430	119610	95864	129380	182710	0	0	164040	209110	0.741309	0.616547	0.839564	0.852143	0.922981	0.739743	0.998372	1.4099			1.26583	1.61362
Biological Process	GO:0006091	3	generation of precursor metabolites and energy	1.68	0.0164757	P62140	Serine/threonine-protein phosphatase PP1-beta catalytic subunit OS=Homo sapiens OX=9606 GN=PPP1CB PE=1 SV=3	PPP1CB	1.49066	0.0444553	Up	37.186	44.3	13	4	4	232660	126300	258210	106420	312500	206630	287730	163100	246910	323280	313570	303540	0.969131	0.526095	1.07556	0.443286	1.3017	0.860704	1.19852	0.679383	1.02849	1.3466	1.30616	1.26438
Biological Process	GO:0006091	3	generation of precursor metabolites and energy	1.68	0.0164757	Q9NX14	NADH dehydrogenase [ubiquinone] 1 beta subcomplex subunit 11, mitochondrial OS=Homo sapiens OX=9606 GN=NDUFB11 PE=1 SV=1	NDUFB11	2.2312	0.0234456	Up	17.316	38.6	3	3	3	223600	0	0	136490	346040	416230	430140	226330	592890	398670	0	0	0.645685			0.394139	0.999253	1.20194	1.24211	0.653569	1.71208	1.15123
Biological Process	GO:0033108	6	mitochondrial respiratory chain complex assembly	2.36	0.00621837	Q9NX14	NADH dehydrogenase [ubiquinone] 1 beta subcomplex subunit 11, mitochondrial OS=Homo sapiens OX=9606 GN=NDUFB11 PE=1 SV=1	NDUFB11	2.2312	0.0234456	Up	17.316	38.6	3	3	3	223600	0	0	136490	346040	416230	430140	226330	592890	398670	0	0	0.645685			0.394139	0.999253	1.20194	1.24211	0.653569	1.71208	1.15123
Biological Process	GO:0035383	3	thioester metabolic process	4.19	1.34685e-06	Q03426	Mevalonate kinase OS=Homo sapiens OX=9606 GN=MVK PE=1 SV=1	MVK	1.77486	0.00414674	Up	42.45	21.2	5	5	5	79621	59762	85973	54099	120470	106790	100760	167010	151370	97591	0	0	0.77797	0.583929	0.840035	0.528597	1.1771	1.04344	0.984517	1.63184	1.47902	0.953553
Biological Process	GO:0006637	4	acyl-CoA metabolic process	4.19	1.34685e-06	Q03426	Mevalonate kinase OS=Homo sapiens OX=9606 GN=MVK PE=1 SV=1	MVK	1.77486	0.00414674	Up	42.45	21.2	5	5	5	79621	59762	85973	54099	120470	106790	100760	167010	151370	97591	0	0	0.77797	0.583929	0.840035	0.528597	1.1771	1.04344	0.984517	1.63184	1.47902	0.953553
Biological Process	GO:0006790	3	sulfur compound metabolic process	2.04	0.000521138	Q03426	Mevalonate kinase OS=Homo sapiens OX=9606 GN=MVK PE=1 SV=1	MVK	1.77486	0.00414674	Up	42.45	21.2	5	5	5	79621	59762	85973	54099	120470	106790	100760	167010	151370	97591	0	0	0.77797	0.583929	0.840035	0.528597	1.1771	1.04344	0.984517	1.63184	1.47902	0.953553
Biological Process	GO:0006790	3	sulfur compound metabolic process	2.04	0.000521138	Q04760	Lactoylglutathione lyase OS=Homo sapiens OX=9606 GN=GLO1 PE=1 SV=4	GLO1	1.69051	0.00824293	Up	20.777	42.4	6	6	6	609600	395700	682610	552590	910390	776110	786920	1352000	703630	742400	922540	1381200	0.745256	0.483756	0.834513	0.675559	1.11298	0.94882	0.962035	1.65286	0.860211	0.907608	1.12784	1.68856
Biological Process	GO:0006790	3	sulfur compound metabolic process	2.04	0.000521138	Q13126	S-methyl-5'-thioadenosine phosphorylase OS=Homo sapiens OX=9606 GN=MTAP PE=1 SV=2	MTAP	1.77983	0.0240949	Up	31.236	32.9	8	8	8	47936	19395	39887	53251	62385	63622	70202	75749	39393	54392	89121	116350	0.786177	0.318089	0.654169	0.873345	1.02315	1.04344	1.15135	1.24232	0.646067	0.892058	1.46163	1.9082
Biological Process	GO:0006790	3	sulfur compound metabolic process	2.04	0.000521138	Q13867	Bleomycin hydrolase OS=Homo sapiens OX=9606 GN=BLMH PE=1 SV=1	BLMH	1.3631	0.0342999	Up	52.562	23.3	9	9	9	237100	136390	172890	266970	276340	269360	265710	385630	219770	238420	308290	253840	0.93879	0.540032	0.684552	1.05706	1.09416	1.06652	1.05207	1.52689	0.870172	0.944016	1.22066	1.00507
Biological Process	GO:0006790	3	sulfur compound metabolic process	2.04	0.000521138	Q14353	Guanidinoacetate N-methyltransferase OS=Homo sapiens OX=9606 GN=GAMT PE=1 SV=1	GAMT	1.70299	0.0158839	Up	26.318	18.2	3	3	3	18392	25688	0	30304	61611	32026	41334	34029	41176	43175	0	0	0.505067	0.705424		0.832185	1.69191	0.879473	1.13508	0.934478	1.13074	1.18564
Biological Process	GO:0016054	4	organic acid catabolic process	2.23	0.000863199	Q13867	Bleomycin hydrolase OS=Homo sapiens OX=9606 GN=BLMH PE=1 SV=1	BLMH	1.3631	0.0342999	Up	52.562	23.3	9	9	9	237100	136390	172890	266970	276340	269360	265710	385630	219770	238420	308290	253840	0.93879	0.540032	0.684552	1.05706	1.09416	1.06652	1.05207	1.52689	0.870172	0.944016	1.22066	1.00507
Biological Process	GO:0016054	4	organic acid catabolic process	2.23	0.000863199	P49914	5-formyltetrahydrofolate cyclo-ligase OS=Homo sapiens OX=9606 GN=MTHFS PE=1 SV=2	MTHFS	1.62721	0.0291706	Up	23.255	13.3	2	2	2	82779	0	53657	70218	0	95620	0	0	115920	124730	0	0	0.914813		0.592978	0.775998		1.05672			1.28106	1.37842
Biological Process	GO:0046395	5	carboxylic acid catabolic process	2.23	0.000863199	P49914	5-formyltetrahydrofolate cyclo-ligase OS=Homo sapiens OX=9606 GN=MTHFS PE=1 SV=2	MTHFS	1.62721	0.0291706	Up	23.255	13.3	2	2	2	82779	0	53657	70218	0	95620	0	0	115920	124730	0	0	0.914813		0.592978	0.775998		1.05672			1.28106	1.37842
Biological Process	GO:0046395	5	carboxylic acid catabolic process	2.23	0.000863199	Q13867	Bleomycin hydrolase OS=Homo sapiens OX=9606 GN=BLMH PE=1 SV=1	BLMH	1.3631	0.0342999	Up	52.562	23.3	9	9	9	237100	136390	172890	266970	276340	269360	265710	385630	219770	238420	308290	253840	0.93879	0.540032	0.684552	1.05706	1.09416	1.06652	1.05207	1.52689	0.870172	0.944016	1.22066	1.00507
Biological Process	GO:0006790	3	sulfur compound metabolic process	2.04	0.000521138	P28161	Glutathione S-transferase Mu 2 OS=Homo sapiens OX=9606 GN=GSTM2 PE=1 SV=2	GSTM2	1.62188	0.0339843	Up	25.744	43.1	9	6	9	134660	75649	95918	117870	217520	118890	175670	154180	86879	209280	212810	200440	0.89785	0.504392	0.639536	0.785902	1.45032	0.792703	1.17129	1.028	0.579269	1.39538	1.41892	1.33644
Biological Process	GO:0044282	3	small molecule catabolic process	2.19	0.000117453	P36871	Phosphoglucomutase-1 OS=Homo sapiens OX=9606 GN=PGM1 PE=1 SV=3	PGM1	1.5345	0.0382862	Up	61.448	42.2	19	19	19	812800	260090	816160	758700	1129200	789530	837640	1001400	781070	1102000	1228100	1257000	0.905317	0.289695	0.909059	0.845059	1.25773	0.879398	0.932984	1.11538	0.869975	1.22743	1.36789	1.40008
Biological Process	GO:0044282	3	small molecule catabolic process	2.19	0.000117453	P49914	5-formyltetrahydrofolate cyclo-ligase OS=Homo sapiens OX=9606 GN=MTHFS PE=1 SV=2	MTHFS	1.62721	0.0291706	Up	23.255	13.3	2	2	2	82779	0	53657	70218	0	95620	0	0	115920	124730	0	0	0.914813		0.592978	0.775998		1.05672			1.28106	1.37842
Biological Process	GO:0044282	3	small molecule catabolic process	2.19	0.000117453	Q13867	Bleomycin hydrolase OS=Homo sapiens OX=9606 GN=BLMH PE=1 SV=1	BLMH	1.3631	0.0342999	Up	52.562	23.3	9	9	9	237100	136390	172890	266970	276340	269360	265710	385630	219770	238420	308290	253840	0.93879	0.540032	0.684552	1.05706	1.09416	1.06652	1.05207	1.52689	0.870172	0.944016	1.22066	1.00507
Biological Process	GO:0044282	3	small molecule catabolic process	2.19	0.000117453	Q3LXA3	Triokinase/FMN cyclase OS=Homo sapiens OX=9606 GN=TKFC PE=1 SV=2	TKFC	1.36208	0.0111382	Up	58.946	19.8	7	7	7	158820	97110	129530	163290	191210	156620	185700	239560	170480	174230	176770	200310	0.932576	0.570221	0.760588	0.958823	1.12277	0.919658	1.09041	1.40667	1.00104	1.02306	1.03798	1.1762
Biological Process	GO:0044282	3	small molecule catabolic process	2.19	0.000117453	P14618	Pyruvate kinase PKM OS=Homo sapiens OX=9606 GN=PKM PE=1 SV=4	PKM	1.32287	0.0354196	Up	57.936	65.7	33	32	33	4904700	2422700	4375000	4117200	5912900	4088300	5328000	5237700	5019300	4502800	5865100	5900500	1.0205	0.50408	0.910286	0.856646	1.23027	0.850633	1.10857	1.08978	1.04434	0.936876	1.22032	1.22769
Biological Process	GO:0044282	3	small molecule catabolic process	2.19	0.000117453	O95989	Diphosphoinositol polyphosphate phosphohydrolase 1 OS=Homo sapiens OX=9606 GN=NUDT3 PE=1 SV=1	NUDT3	2.88505	0.00525562	Up	19.471	25.6	3	3	3	30119	17651	0	0	101350	43668	75243	70029	68586	54580	0	0	0.522416	0.306158			1.75792	0.757425	1.3051	1.21466	1.18963	0.946694
Biological Process	GO:0044282	3	small molecule catabolic process	2.19	0.000117453	P04075	Fructose-bisphosphate aldolase A OS=Homo sapiens OX=9606 GN=ALDOA PE=1 SV=2	ALDOA	1.35214	0.023519	Up	39.42	65.4	20	17	20	5496900	3261700	5060400	4745200	6829000	4735000	5324300	6622400	6357600	5609600	8097700	6627200	0.959222	0.569174	0.883051	0.828048	1.19168	0.826268	0.929103	1.15562	1.10942	0.978888	1.41307	1.15646
Biological Process	GO:0006790	3	sulfur compound metabolic process	2.04	0.000521138	P09211	Glutathione S-transferase P OS=Homo sapiens OX=9606 GN=GSTP1 PE=1 SV=2	GSTP1	1.84665	0.000168413	Up	23.356	66.2	12	12	12	3049500	2419400	1835500	2828700	5457400	3575200	4301300	4727200	4180300	4821500	4685200	5676500	0.769465	0.610475	0.463143	0.713752	1.37704	0.902113	1.08533	1.19279	1.05479	1.21659	1.18219	1.43232

## Sheet: fig.1c
Gene	c1	c2	c3	c4	p1	p2	p3	p4	p5	p6	p7	p8
PKM	1.0205	0.50408	0.910286	0.856646	1.23027	0.850633	1.10857	1.08978	1.04434	0.936876	1.22032	1.22769
ALDOA	0.959222	0.569174	0.883051	0.828048	1.19168	0.826268	0.929103	1.15562	1.10942	0.978888	1.41307	1.15646
PGP	0.701515	0.58097	0.652236	0.643344	1.1203	1.08809	1.23115	0.981727	1.04404	1.17481	1.29686	1.48498
PGM3	0.96742	0.462257	0.692224	0.898302	1.36949	0.845695	0.938679	1.2908	0.890035	1.15849	1.06645	1.42016
PANK4	0.947071	0.649929	0.844928	0.858067	1.14422	1.02785	0.941414	0.991503	0.865208	1.1462	1.21258	1.37103
GSTP1	0.769465	0.610475	0.463143	0.713752	1.37704	0.902113	1.08533	1.19279	1.05479	1.21659	1.18219	1.43232
ACSS1	1.24224	1.9371	1.19486	1.08566	0.749652	0.981902	0.747727	1.03104	0.947958	0.719224	0.65502	0.70763
ACOT9	0.971872	1.65782	1.18395	1.0657	0.720336	0.929646	0.840406	0.821647	0.922088	0.694613	0.97951	1.21241

## Sheet: fig.1f
SNP	effect_allele.exposure	other_allele.exposure	effect_allele.outcome	other_allele.outcome	beta.exposure	beta.outcome	eaf.exposure	eaf.outcome	remove	palindromic	ambiguous	id.outcome	chr	pos	se.outcome	samplesize.outcome	pval.outcome	outcome	originalname.outcome	outcome.deprecated	mr_keep.outcome	data_source.outcome	proxy.outcome	target_snp.outcome	proxy_snp.outcome	target_a1.outcome	target_a2.outcome	proxy_a1.outcome	proxy_a2.outcome	samplesize.exposure	se.exposure	chr.exposure	pval.exposure	pos.exposure	id.exposure	exposure	mr_keep.exposure	pval_origin.exposure	data_source.exposure	action	SNP_index	mr_keep
rs10997813	A	G	A	G	-0.1907	-0.0472	0.88955	0.8055	FALSE	FALSE	FALSE	finn-b-E4_POCS	10	69559409	0.0726	NA	0.516	Polycystic ovarian syndrome || id:finn-b-E4_POCS	Polycystic ovarian syndrome	Polycystic ovarian syndrome || ||	TRUE	igd	NA	NA	NA	NA	NA	NA	NA	3301	0.0413	10	3.98107e-06	69559409	prot-a-2282	|| id:prot-a-2282	TRUE	reported	igd	2	1	TRUE
rs11844567	T	C	T	C	0.2768	0.1724	0.04597	0.08882	FALSE	FALSE	FALSE	finn-b-E4_POCS	14	40105987	0.0997	NA	0.0838301	Polycystic ovarian syndrome || id:finn-b-E4_POCS	Polycystic ovarian syndrome	Polycystic ovarian syndrome || ||	TRUE	igd	NA	NA	NA	NA	NA	NA	NA	3301	0.0604	14	4.67735e-06	40105987	prot-a-2282	|| id:prot-a-2282	TRUE	reported	igd	2	1	TRUE
rs12442691	G	C	G	C	-0.1814	-0.1444	0.12598	0.197	FALSE	TRUE	FALSE	finn-b-E4_POCS	15	101143995	0.072	NA	0.04492	Polycystic ovarian syndrome || id:finn-b-E4_POCS	Polycystic ovarian syndrome	Polycystic ovarian syndrome || ||	TRUE	igd	NA	NA	NA	NA	NA	NA	NA	3301	0.0385	15	2.45471e-06	101143995	prot-a-2282	|| id:prot-a-2282	TRUE	reported	igd	2	1	TRUE
rs12482457	A	G	A	G	-0.1193	-0.0804	0.40978	0.4005	FALSE	FALSE	FALSE	finn-b-E4_POCS	21	39192370	0.058	NA	0.1654	Polycystic ovarian syndrome || id:finn-b-E4_POCS	Polycystic ovarian syndrome	Polycystic ovarian syndrome || ||	TRUE	igd	NA	NA	NA	NA	NA	NA	NA	3301	0.0252	21	2.29087e-06	39192370	prot-a-2282	|| id:prot-a-2282	TRUE	reported	igd	2	1	TRUE
rs12766985	T	G	T	G	0.1153	0.0575	0.47132	0.5049	FALSE	FALSE	FALSE	finn-b-E4_POCS	10	19812767	0.057	NA	0.3126	Polycystic ovarian syndrome || id:finn-b-E4_POCS	Polycystic ovarian syndrome	Polycystic ovarian syndrome || ||	TRUE	igd	NA	NA	NA	NA	NA	NA	NA	3301	0.0248	10	3.16228e-06	19812767	prot-a-2282	|| id:prot-a-2282	TRUE	reported	igd	2	1	TRUE
rs146315423	A	G	A	G	0.5933	0.4302	0.01139	0.006029	FALSE	FALSE	FALSE	finn-b-E4_POCS	20	35866318	0.3576	NA	0.2289	Polycystic ovarian syndrome || id:finn-b-E4_POCS	Polycystic ovarian syndrome	Polycystic ovarian syndrome || ||	TRUE	igd	TRUE	rs146315423	rs150468240	A	G	A	G	3301	0.1298	20	4.89779e-06	35756664	prot-a-2282	|| id:prot-a-2282	TRUE	reported	igd	2	1	TRUE
rs1605932	T	C	T	C	0.1795	0.058	0.13697	0.07979	FALSE	FALSE	FALSE	finn-b-E4_POCS	18	1929915	0.107	NA	0.5877	Polycystic ovarian syndrome || id:finn-b-E4_POCS	Polycystic ovarian syndrome	Polycystic ovarian syndrome || ||	TRUE	igd	NA	NA	NA	NA	NA	NA	NA	3301	0.0374	18	1.62181e-06	1929915	prot-a-2282	|| id:prot-a-2282	TRUE	reported	igd	2	1	TRUE
rs1687976	T	C	T	C	-0.4261	0.3929	0.01953	0.01953	FALSE	FALSE	FALSE	finn-b-E4_POCS	4	32181568	0.204	NA	0.0540705	Polycystic ovarian syndrome || id:finn-b-E4_POCS	Polycystic ovarian syndrome	Polycystic ovarian syndrome || ||	TRUE	igd	NA	NA	NA	NA	NA	NA	NA	3301	0.0897	4	2.04174e-06	32181568	prot-a-2282	|| id:prot-a-2282	TRUE	reported	igd	2	1	TRUE
rs28711230	A	C	A	C	-0.3108	-0.0807	0.03909	0.04118	FALSE	FALSE	FALSE	finn-b-E4_POCS	22	27712828	0.1428	NA	0.5719	Polycystic ovarian syndrome || id:finn-b-E4_POCS	Polycystic ovarian syndrome	Polycystic ovarian syndrome || ||	TRUE	igd	TRUE	rs28711230	rs115067605	A	C	T	C	3301	0.0676	22	4.2658e-06	27712608	prot-a-2282	|| id:prot-a-2282	TRUE	reported	igd	2	1	TRUE
rs2996347	C	T	C	T	0.1646	0.0203	0.22034	0.2613	FALSE	FALSE	FALSE	finn-b-E4_POCS	9	38595886	0.0654	NA	0.757	Polycystic ovarian syndrome || id:finn-b-E4_POCS	Polycystic ovarian syndrome	Polycystic ovarian syndrome || ||	TRUE	igd	NA	NA	NA	NA	NA	NA	NA	3301	0.0342	9	1.44544e-06	38595886	prot-a-2282	|| id:prot-a-2282	TRUE	reported	igd	2	1	TRUE
rs73687526	A	G	A	G	0.1648	-0.0219	0.13765	0.163	FALSE	FALSE	FALSE	finn-b-E4_POCS	8	79412406	0.0783	NA	0.780001	Polycystic ovarian syndrome || id:finn-b-E4_POCS	Polycystic ovarian syndrome	Polycystic ovarian syndrome || ||	TRUE	igd	NA	NA	NA	NA	NA	NA	NA	3301	0.0356	8	3.80189e-06	79412406	prot-a-2282	|| id:prot-a-2282	TRUE	reported	igd	2	1	TRUE
rs74792734	A	G	A	G	0.1879	0.0116	0.10788	0.1026	FALSE	FALSE	FALSE	finn-b-E4_POCS	19	5966134	0.0941	NA	0.9021	Polycystic ovarian syndrome || id:finn-b-E4_POCS	Polycystic ovarian syndrome	Polycystic ovarian syndrome || ||	TRUE	igd	NA	NA	NA	NA	NA	NA	NA	3301	0.0401	19	2.75423e-06	5966134	prot-a-2282	|| id:prot-a-2282	TRUE	reported	igd	2	1	TRUE
rs967645	T	C	T	C	-0.1782	-0.0656	0.50945	0.4454	FALSE	FALSE	FALSE	finn-b-E4_POCS	17	26713970	0.0569	NA	0.2493	Polycystic ovarian syndrome || id:finn-b-E4_POCS	Polycystic ovarian syndrome	Polycystic ovarian syndrome || ||	TRUE	igd	NA	NA	NA	NA	NA	NA	NA	3301	0.0243	17	2.39883e-13	26713970	prot-a-2282	|| id:prot-a-2282	TRUE	reported	igd	2	1	TRUE

## Sheet: fig.1g
exposure	outcome	id.exposure	id.outcome	samplesize	SNP	b	se	p
|| id:prot-a-2282	Polycystic ovarian syndrome || id:finn-b-E4_POCS	prot-a-2282	finn-b-E4_POCS	NA	rs10997813	0.247509	0.380703	0.515603
|| id:prot-a-2282	Polycystic ovarian syndrome || id:finn-b-E4_POCS	prot-a-2282	finn-b-E4_POCS	NA	rs11844567	0.622832	0.360188	0.0837755
|| id:prot-a-2282	Polycystic ovarian syndrome || id:finn-b-E4_POCS	prot-a-2282	finn-b-E4_POCS	NA	rs12442691	0.796031	0.396913	0.0449037
|| id:prot-a-2282	Polycystic ovarian syndrome || id:finn-b-E4_POCS	prot-a-2282	finn-b-E4_POCS	NA	rs12482457	0.673931	0.486169	0.165684
|| id:prot-a-2282	Polycystic ovarian syndrome || id:finn-b-E4_POCS	prot-a-2282	finn-b-E4_POCS	NA	rs12766985	0.498699	0.494363	0.313084
|| id:prot-a-2282	Polycystic ovarian syndrome || id:finn-b-E4_POCS	prot-a-2282	finn-b-E4_POCS	NA	rs146315423	0.725097	0.60273	0.228969
|| id:prot-a-2282	Polycystic ovarian syndrome || id:finn-b-E4_POCS	prot-a-2282	finn-b-E4_POCS	NA	rs1605932	0.32312	0.5961	0.58778
|| id:prot-a-2282	Polycystic ovarian syndrome || id:finn-b-E4_POCS	prot-a-2282	finn-b-E4_POCS	NA	rs1687976	-0.922084	0.478761	0.0541068
|| id:prot-a-2282	Polycystic ovarian syndrome || id:finn-b-E4_POCS	prot-a-2282	finn-b-E4_POCS	NA	rs28711230	0.259653	0.459459	0.571988
|| id:prot-a-2282	Polycystic ovarian syndrome || id:finn-b-E4_POCS	prot-a-2282	finn-b-E4_POCS	NA	rs2996347	0.123329	0.397327	0.756259
|| id:prot-a-2282	Polycystic ovarian syndrome || id:finn-b-E4_POCS	prot-a-2282	finn-b-E4_POCS	NA	rs73687526	-0.132888	0.475121	0.779713
|| id:prot-a-2282	Polycystic ovarian syndrome || id:finn-b-E4_POCS	prot-a-2282	finn-b-E4_POCS	NA	rs74792734	0.061735	0.500798	0.901891
|| id:prot-a-2282	Polycystic ovarian syndrome || id:finn-b-E4_POCS	prot-a-2282	finn-b-E4_POCS	NA	rs967645	0.368126	0.319304	0.248952
|| id:prot-a-2282	Polycystic ovarian syndrome || id:finn-b-E4_POCS	prot-a-2282	finn-b-E4_POCS	NA	All - Inverse variance weighted	0.30093	0.120821	0.0127485
|| id:prot-a-2282	Polycystic ovarian syndrome || id:finn-b-E4_POCS	prot-a-2282	finn-b-E4_POCS	NA	All - MR Egger	-0.0431422	0.379208	0.911471

## Sheet: fig.1h
exposure	outcome	id.exposure	id.outcome	samplesize	SNP	b	se	p
|| id:prot-a-2282	Polycystic ovarian syndrome || id:finn-b-E4_POCS	prot-a-2282	finn-b-E4_POCS	NA	rs10997813	0.306914	0.129916	0.0181567
|| id:prot-a-2282	Polycystic ovarian syndrome || id:finn-b-E4_POCS	prot-a-2282	finn-b-E4_POCS	NA	rs11844567	0.260118	0.128251	0.0425405
|| id:prot-a-2282	Polycystic ovarian syndrome || id:finn-b-E4_POCS	prot-a-2282	finn-b-E4_POCS	NA	rs12442691	0.250369	0.12684	0.0483931
|| id:prot-a-2282	Polycystic ovarian syndrome || id:finn-b-E4_POCS	prot-a-2282	finn-b-E4_POCS	NA	rs12482457	0.276377	0.124734	0.0267094
|| id:prot-a-2282	Polycystic ovarian syndrome || id:finn-b-E4_POCS	prot-a-2282	finn-b-E4_POCS	NA	rs12766985	0.288367	0.126226	0.0223402
|| id:prot-a-2282	Polycystic ovarian syndrome || id:finn-b-E4_POCS	prot-a-2282	finn-b-E4_POCS	NA	rs146315423	0.283173	0.123324	0.0216659
|| id:prot-a-2282	Polycystic ovarian syndrome || id:finn-b-E4_POCS	prot-a-2282	finn-b-E4_POCS	NA	rs1605932	0.29998	0.125923	0.0172076
|| id:prot-a-2282	Polycystic ovarian syndrome || id:finn-b-E4_POCS	prot-a-2282	finn-b-E4_POCS	NA	rs1687976	0.384117	0.124862	0.00209563
|| id:prot-a-2282	Polycystic ovarian syndrome || id:finn-b-E4_POCS	prot-a-2282	finn-b-E4_POCS	NA	rs28711230	0.303997	0.127767	0.0173456
|| id:prot-a-2282	Polycystic ovarian syndrome || id:finn-b-E4_POCS	prot-a-2282	finn-b-E4_POCS	NA	rs2996347	0.319026	0.128198	0.0128268
|| id:prot-a-2282	Polycystic ovarian syndrome || id:finn-b-E4_POCS	prot-a-2282	finn-b-E4_POCS	NA	rs73687526	0.330923	0.124927	0.00807488
|| id:prot-a-2282	Polycystic ovarian syndrome || id:finn-b-E4_POCS	prot-a-2282	finn-b-E4_POCS	NA	rs74792734	0.315713	0.125721	0.0120313
|| id:prot-a-2282	Polycystic ovarian syndrome || id:finn-b-E4_POCS	prot-a-2282	finn-b-E4_POCS	NA	rs967645	0.289702	0.132922	0.0292955
|| id:prot-a-2282	Polycystic ovarian syndrome || id:finn-b-E4_POCS	prot-a-2282	finn-b-E4_POCS	NA	All	0.30093	0.120821	0.0127485

## Sheet: fig.1i
Variable					OR	LowerCI	UpperCI
Exposure	Number of SNPs	Methods	P value	OR (95% CI)
PKM2	13	IVW	1.27E-02	1.35 (1.07 to 1.71)	1.35	1.07	1.71
		MR-Egger	9.11E-01	1.01 (0.46 to 2.01)	1.01	0.46	2.01
		Weighted median	3.73E-02	1.39 (1.02 to 1.90)	1.39	1.02	1.90

## Sheet: Fig. 2a
Control	PCOS
1.11463	1.18729
1.39707	1.06129
1.21515	0.914659
1.00551	2.5143
1.22356	1.75516
1.19134	1.38117
1.4891	0.821748
0.921232	1.05825
1.34144	1.0279
1.16642	1.11732
1.32755	1.83558
1.05936	0.738201
1.0361	2.75369
0.535132	2.95079
0.739789	1.75838
0.91885	0.89594
0.692397	0.710739
1.18131	0.686962
0.952615	1.00306
0.959533	1.32015
1.12288	1.22734
1.08829	0.73486
1.32503	1.27586
0.862108	1.14615
0.617949	1.21017
1.28477	0.994927
0.607309	0.90697
1.03553	1.25977
0.974031	0.987334
0.773553	1.37545
0.917269	1.10192
1.3537	1.10894
1.14538	2.07832
0.921996	0.901109
1.32344	1.0366
1.26893	1.25515
0.971111	1.38137
0.872441	0.716632
0.951223	1.03106
1.28228	1.68868
1.15068	0.928846
0.597004	0.856032
1.07125	1.17416
0.771994	1.18909
0.754662	0.956231
1.19979	1.09568
	0.888224
	0.987748
	1.40251
	1.01044
	1.1072
	1.16242
	2.01492

## Sheet: Fig. 2b
Control	HA-PCOS
1.11463	1.75516
1.39707	1.11732
1.21515	0.738201
1.00551	2.75369
1.22356	2.95079
1.19134	1.00306
1.4891	0.73486
0.921232	1.27586
1.34144	1.25977
1.16642	0.987334
1.32755	1.10894
1.05936	2.07832
1.0361	1.0366
0.535132	1.38137
0.739789	1.68868
0.91885	0.928846
0.692397	1.40251
1.18131	1.17416
0.952615	1.18909
0.959533	0.956231
1.12288	2.01492
1.08829
1.32503
0.862108
0.617949
1.28477
0.607309
1.03553
0.974031
0.773553
0.917269
1.3537
1.14538
0.921996
1.32344
1.26893
0.971111
0.872441
0.951223
1.28228
1.15068
0.597004
1.07125
0.771994
0.754662
1.19979

## Sheet: Fig. 2c
Ctrl				PCOS
3.05058	0.562772	0.150839	0.23577	36.1709	3.93099	4.65554	2.04829	4.06834

## Sheet: Fig. 2d
Ctrl				PCOS
1.31957	1.03393	0.861166	0.785333	1.0104	1.04332	0.902287	0.961085	0.984257

[truncated: 84 more sheets: Fig. 2e, Fig.2f, Fig.2h, Fig.2i, Fig.3b, Fig.3c, Fig.3d, Fig.3e, Fig.3f, Fig.3g, Fig.3h, Fig.4a positive Ions, Fig.4a negative Ions, Fig.4b, Fig.4c, Fig.4d, Fig.4g, Fig.4h, Fig.4i, Fig.4j …]
